# Supplementary material for: Time Course of Heart Rate Variability Response to PM2.5 Exposure from Secondhand Smoke
Source: PLoS One. 2016 May 25;11(5):e0154783. doi: 10.1371/journal.pone.0154783 (PMC4880193; doi:10.1371/journal.pone.0154783)
Supplement: S1 File — (XLSX) [file pone.0154783.s001.xlsx]

## Sheet: Sheet1
Sample	Time	PM_TWA_5	PM_TWA_15	PM_TWA_30	PM_TWA_60	PM_TWA_120	PM_TWA_180	PM_TWA_240	SDNN	RMSSD	LF	HF	LF/HF	Age	BMI	statin_use	cardiovascular_risk
AHA020	09:07:18	0.0386	.	.	.	.	.	.						38.1808	31.1701	0	0
AHA020	09:12:18	0.029	.	.	.	.	.	.						38.1808	31.1701	0	0
AHA020	09:17:18	0.024	0.0305333	.	.	.	.	.	0.0434405	0.0178885	0.00047065	0.000161062	2.92217	38.1808	31.1701	0	0
AHA020	09:22:18	0.036	0.0296667	.	.	.	.	.	0.0336807	0.0266481	0.000335168	0.00014834	2.25946	38.1808	31.1701	0	0
AHA020	09:27:18	0.0482	0.0360667	.	.	.	.	.	0.0308607	0.0154046	0.000306707	0.000100952	3.03815	38.1808	31.1701	0	0
AHA020	09:32:18	0.0724	0.0522	0.0413667	.	.	.	.	0.0536113	0.0135705	0.000304029	0.000100287	3.03159	38.1808	31.1701	0	0
AHA020	09:37:18	0.071	0.0638667	0.0467667	.	.	.	.	0.041598	0.0264179	0.000720862	0.000208613	3.4555	38.1808	31.1701	0	0
AHA020	09:42:18	0.0692	0.0708667	0.0534667	.	.	.	.	0.0553106	0.0242358	0.00065432	0.000177316	3.69014	38.1808	31.1701	0	0
AHA020	09:47:18	0.0622	0.0674667	0.0598333	.	.	.	.	0.0363969	0.0153666	0.000436829	9.37567e-05	4.65918	38.1808	31.1701	0	0
AHA020	09:52:18	0.1176	0.083	0.0734333	.	.	.	.	0.0779161	0.0244308	0.000821804	0.000244292	3.36402	38.1808	31.1701	0	0
AHA020	09:57:18	0.0962	0.092	0.0814333	.	.	.	.	0.0444104	0.0269443	0.000623677	0.000302796	2.05973	38.1808	31.1701	0	0
AHA020	10:02:18	0.2192	0.144333	0.1059	0.0736333	.	.	.	0.0382478	0.0242372	0.000679401	0.000224211	3.03019	38.1808	31.1701	0	0
AHA020	10:07:18	0.0886	0.134667	0.108833	0.0778	.	.	.	0.0311325	0.0193932	0.000460685	0.000164853	2.79452	38.1808	31.1701	0	0
AHA020	10:12:18	0.0164	0.108067	0.100033	0.07675	.	.	.	0.0352708	0.0174649	0.000308688	0.000153995	2.00453	38.1808	31.1701	0	0
AHA020	10:17:18	0.018	0.041	0.0926667	0.07625	.	.	.	0.0322921	0.0190592	0.000313899	0.000185508	1.6921	38.1808	31.1701	0	0
AHA020	10:22:18	0.0522	0.0288667	0.0817667	0.0776	.	.	.	0.104321	0.0250576	0.000446817	0.000253433	1.76306	38.1808	31.1701	0	0
AHA020	10:27:18	0.053	0.0410667	0.0745667	0.078	.	.	.	0.0741366	0.0222888	0.00135109	0.000195835	6.89912	38.1808	31.1701	0	0
AHA020	10:32:18	0.0186	0.0412667	0.0411333	0.0735167	.	.	.	0.0422872	0.0337568	0.000550254	0.000376138	1.4629	38.1808	31.1701	0	0
AHA020	10:37:18	0.0516	0.0410667	0.0349667	0.0719	.	.	.	0.0331073	0.0212758	0.000323303	0.000222851	1.45076	38.1808	31.1701	0	0
AHA020	10:42:18	0.0674	0.0458667	0.0434667	0.07175	.	.	.	0.0778957	0.0166119	0.000443776	0.000125406	3.53871	38.1808	31.1701	0	0
AHA020	10:47:18	0.102	0.0736667	0.0574667	0.0750667	.	.	.	0.0516729	0.0267989	0.00095341	0.000382694	2.49131	38.1808	31.1701	0	0
AHA020	10:52:18	0.0786	0.0826667	0.0618667	0.0718167	.	.	.	0.0544308	0.0274802	0.00112038	0.000337502	3.31962	38.1808	31.1701	0	0
AHA020	10:57:18	0.068	0.0828667	0.0643667	0.0694667	.	.	.	0.0458242	0.0233452	0.000815854	0.00022662	3.6001	38.1808	31.1701	0	0
AHA020	11:02:18	0.1246	0.0904	0.0820333	0.0615833	0.0676083	.	.	0.0561765	0.0254871	0.000926075	0.00028491	3.25041	38.1808	31.1701	0	0
AHA020	11:07:18	0.086	0.0928667	0.0877667	0.0613667	0.0695833	.	.	0.0445025	0.0275557	0.000919575	0.000311098	2.9559	38.1808	31.1701	0	0
AHA020	11:12:18	0.0702	0.0936	0.0882333	0.06585	0.0713	.	.	0.0580161	0.0251095	0.000671689	0.00030839	2.17805	38.1808	31.1701	0	0
AHA020	11:17:18	0.081	0.0790667	0.0847333	0.0711	0.073675	.	.	0.0541055	0.0255709	0.000798596	0.000321636	2.48292	38.1808	31.1701	0	0
AHA020	11:22:18	0.111	0.0874	0.0901333	0.076	0.0768	.	.	0.0375532	0.0169606	0.000435698	0.000101677	4.28512	38.1808	31.1701	0	0
AHA020	11:27:18	0.1102	0.100733	0.0971667	0.0807667	0.0793833	.	.	0.0325518	0.0146357	0.000385278	8.92532e-05	4.31669	38.1808	31.1701	0	0
AHA020	11:32:18	0.1272	0.116133	0.0976	0.0898167	0.0816667	.	.	0.0663384	0.0155378	0.000478873	0.000118987	4.02458	38.1808	31.1701	0	0
AHA020	11:37:05	0.0942	0.110533	0.0989667	0.0933667	0.0826333	.	.	0.0664409	0.0257663	0.000759546	0.000255315	2.97494	38.1808	31.1701	0	0
AHA020	11:42:05	0.0546	0.092	0.0963667	0.0923	0.082025	.	.	0.0577282	0.0295969	0.00074977	0.000391566	1.9148	38.1808	31.1701	0	0
AHA020	11:47:05	0.058	0.0689333	0.0925333	0.0886333	0.08185	.	.	0.0606872	0.0225448	0.000970814	0.000247604	3.92083	38.1808	31.1701	0	0
AHA020	11:52:05	0.026	0.0462	0.0783667	0.08425	0.0780333	.	.	0.038842	0.0191601	0.000477569	0.000157958	3.02339	38.1808	31.1701	0	0
AHA020	11:57:05	0.0392	0.0410667	0.0665333	0.08185	0.0756583	.	.	0.0561568	0.0194609	0.000661587	0.000183832	3.59887	38.1808	31.1701	0	0
AHA020	12:02:05	0.1034	0.0562	0.0625667	0.0800833	0.0708333	0.0717667	.	0.0720874	0.0224981	0.000706577	0.000308465	2.29062	38.1808	31.1701	0	0
AHA020	12:07:05	0.1298	0.0908	0.0685	0.0837333	0.07255	0.0743	.	0.0380588	0.0206119	0.000600536	0.000201461	2.9809	38.1808	31.1701	0	0
AHA020	12:12:05	0.1102	0.114467	0.0777667	0.0870667	0.0764583	0.0765556	.	0.0379467	0.0202499	0.000451015	0.000184315	2.44698	38.1808	31.1701	0	0
AHA020	12:17:05	0.0836	0.107867	0.0820333	0.0872833	0.0791917	0.0782111	.	0.0357022	0.0212848	0.000673341	0.00017876	3.76673	38.1808	31.1701	0	0
AHA020	12:22:05	0.0654	0.0864	0.0886	0.0834833	0.0797417	0.0790278	.	0.0368246	0.0206089	0.000466839	0.000197264	2.36657	38.1808	31.1701	0	0
AHA020	12:27:05	0.062	0.0703333	0.0924	0.0794667	0.0801167	0.0794111	.	0.0389156	0.0190305	0.000558373	0.000122395	4.56206	38.1808	31.1701	0	0
AHA020	12:32:05	0.0944	0.0739333	0.0909	0.0767333	0.083275	0.0800222	.	0.0305383	0.0172838	0.000416855	0.000147539	2.82539	38.1808	31.1701	0	0
AHA020	12:37:05	0.0846	0.0803333	0.0833667	0.0759333	0.08465	0.0804	.	0.0343404	0.020667	0.000389173	0.000166922	2.33147	38.1808	31.1701	0	0
AHA020	12:42:05	0.0608	0.0799333	0.0751333	0.07645	0.084375	0.0801667	.	0.0474799	0.0193536	0.000444588	0.000150921	2.94583	38.1808	31.1701	0	0
AHA020	12:47:05	0.0396	0.0616667	0.0678	0.0749167	0.081775	0.0795389	.	0.030258	0.0187108	0.000335342	0.000213628	1.56975	38.1808	31.1701	0	0
AHA020	12:52:05	0.0758	0.0587333	0.0695333	0.0790667	0.0816583	0.0783778	.	0.0313889	0.01948	0.00044276	0.000172628	2.56482	38.1808	31.1701	0	0
AHA020	12:57:05	0.1228	0.0794	0.0796667	0.0860333	0.0839417	0.0791167	.	0.0355721	0.018132	0.000335014	0.000167092	2.00497	38.1808	31.1701	0	0
AHA020	13:02:05	0.1106	0.103067	0.0823667	0.0866333	0.0833583	0.0761	0.0754833	0.0404371	0.0196152	0.000538722	0.000194397	2.77125	38.1808	31.1701	0	0
AHA020	13:07:05	0.1622	0.131867	0.0953	0.0893333	0.0865333	0.0781444	0.0780583	0.0459072	0.0231624	0.000692854	0.000217456	3.18618	38.1808	31.1701	0	0
AHA020	13:12:05	0.1364	0.1364	0.1079	0.0915167	0.0892917	0.0814778	0.0802958	0.0315495	0.0167085	0.000462266	0.000102006	4.53175	38.1808	31.1701	0	0
AHA020	13:17:05	0.1446	0.147733	0.1254	0.0966	0.0919417	0.0849944	0.0828083	0.034988	0.0315189	0.000512298	0.000259113	1.97712	38.1808	31.1701	0	0
AHA020	13:22:05	0.1436	0.141533	0.1367	0.103117	0.0933	0.0875333	0.08505	0.0327314	0.0190309	0.000584067	0.000175587	3.32637	38.1808	31.1701	0	0
AHA020	13:27:05	0.0984	0.128867	0.132633	0.10615	0.0928083	0.0887944	0.0860958	0.0293089	0.01782	0.000395477	0.000115095	3.43609	38.1808	31.1701	0	0
AHA020	13:31:05	0.0686	0.103533	0.125633	0.104	0.0903667	0.0901833	0.0860167	0.0568019	0.0217516	0.000656986	0.000225861	2.90881	38.1808	31.1701	0	0
AHA020	13:36:05	0.0564	0.0744667	0.108	0.10165	0.0887917	0.0903167	0.0857125	0.0385676	0.02773	0.000507585	0.000241924	2.09812	38.1808	31.1701	0	0
AHA020	13:41:05	0.058	0.061	0.0949333	0.101417	0.0889333	0.0900556	0.0854792	0.052727	0.0218325	0.000425617	0.000177641	2.39594	38.1808	31.1701	0	0
AHA020	13:46:05	0.0838	0.0660667	0.0848	0.1051	0.0900083	0.08955	0.0859292	0.0643106	0.0179314	0.000348051	0.000138083	2.52059	38.1808	31.1701	0	0
AHA020	13:51:05	0.151	0.0976	0.0860333	0.111367	0.0952167	0.0915611	0.086625	0.0413685	0.0215372	0.000570769	0.000160834	3.54881	38.1808	31.1701	0	0
AF012	11:12:15	0.0128	.	.	.	.	.	.						58.3123	27.1249	0	0
AF012	11:17:15	0.0168	.	.	.	.	.	.						58.3123	27.1249	0	0
AF012	11:22:15	0.0148	0.0148	.	.	.	.	.						58.3123	27.1249	0	0
AF012	11:27:15	0.0136	0.0150667	.	.	.	.	.						58.3123	27.1249	0	0
AF012	11:32:15	0.014	0.0141333	.	.	.	.	.						58.3123	27.1249	0	0
AF012	11:37:15	0.0126	0.0134	0.0141	.	.	.	.	0.0465368	0.0195761	0.000308837	9.9238e-05	3.11208	58.3123	27.1249	0	0
AF012	11:42:15	0.012	0.0128667	0.0139667	.	.	.	.	0.0450198	0.0233594	0.000336766	0.000144912	2.32393	58.3123	27.1249	0	0
AF012	11:47:15	0.0144	0.013	0.0135667	.	.	.	.	0.028125	0.0217828	0.000344959	0.000112256	3.07297	58.3123	27.1249	0	0
AF012	11:52:15	0.0124	0.0129333	0.0131667	.	.	.	.	0.033569	0.024	0.000300436	0.000129154	2.32618	58.3123	27.1249	0	0
AF012	11:57:15	0.0144	0.0137333	0.0133	.	.	.	.	0.0358825	0.0208481	0.000260861	9.93508e-05	2.62566	58.3123	27.1249	0	0
AF012	12:02:15	0.0146	0.0138	0.0134	.	.	.	.	0.020739	0.0230673	0.000166666	0.00011129	1.49758	58.3123	27.1249	0	0
AF012	12:07:15	0.0164	0.0151333	0.0140333	0.0140667	.	.	.	0.028216	0.0210509	0.000327052	9.98341e-05	3.27595	58.3123	27.1249	0	0
AF012	12:12:15	0.0156	0.0155333	0.0146333	0.0143	.	.	.	0.0758502	0.0251803	0.000870719	0.000233964	3.72159	58.3123	27.1249	0	0
AF012	12:17:15	0.0172	0.0164	0.0151	0.0143333	.	.	.	0.0459257	0.0298456	0.000775862	0.000254267	3.05137	58.3123	27.1249	0	0
AF012	12:22:15	0.0152	0.016	0.0155667	0.0143667	.	.	.	0.0623684	0.0280989	0.00111438	0.000191836	5.80902	58.3123	27.1249	0	0
AF012	12:27:15	0.0136	0.0153333	0.0154333	0.0143667	.	.	.	0.07481	0.0201424	0.000778937	0.000113721	6.84954	58.3123	27.1249	0	0
AF012	12:32:15	0.0124	0.0137333	0.0150667	0.0142333	.	.	.	0.0479345	0.020947	0.000588208	7.9536e-05	7.39549	58.3123	27.1249	0	0
AF012	12:37:15	0.0124	0.0128	0.0144	0.0142167	.	.	.	0.0453499	0.020625	0.000908213	0.000120532	7.53504	58.3123	27.1249	0	0
AF012	12:42:15	0.0122	0.0123333	0.0138333	0.0142333	.	.	.	0.0594341	0.0216074	0.00107151	0.000138957	7.71109	58.3123	27.1249	0	0
AF012	12:47:15	0.0106	0.0117333	0.0127333	0.0139167	.	.	.	0.0659243	0.0264819	0.000951872	0.000268463	3.54564	58.3123	27.1249	0	0
AF012	12:52:15	0.0104	0.0110667	0.0119333	0.01375	.	.	.	0.0685179	0.0266515	0.00177954	0.000189574	9.38705	58.3123	27.1249	0	0
AF012	12:57:15	0.0106	0.0105333	0.0114333	0.0134333	.	.	.	0.0598069	0.0227858	0.00105111	0.000142805	7.36046	58.3123	27.1249	0	0
AF012	13:02:15	0.0326	0.0178667	0.0148	0.0149333	.	.	.	0.0603021	0.0237449	0.00181467	0.000158106	11.4776	58.3123	27.1249	0	0
AF012	13:07:15	0.0492	0.0308	0.0209333	0.0176667	0.0158667	.	.	0.0594936	0.0195815	0.000819431	0.000124167	6.59943	58.3123	27.1249	0	0
AF012	13:12:15	0.0684	0.0500667	0.0303	0.0220667	0.0181833	.	.	0.0473612	0.0169165	0.000563797	7.01122e-05	8.04135	58.3123	27.1249	0	0
AF012	13:17:15	0.0828	0.0668	0.0423333	0.0275333	0.0209333	.	.	0.0487194	0.0197643	0.000666355	0.000108313	6.15212	58.3123	27.1249	0	0
AF012	13:22:15	0.1204	0.0905333	0.0606667	0.0363	0.0253333	.	.	0.0551264	0.0180003	0.000666644	0.000180417	3.69502	58.3123	27.1249	0	0
AF012	13:27:15	0.113	0.1054	0.0777333	0.0445833	0.029475	.	.	0.0480067	0.0183441	0.00085997	0.000121076	7.10273	58.3123	27.1249	0	0
AF012	13:32:15	0.1194	0.1176	0.0922	0.0535	0.0338667	.	.	0.0419719	0.0193102	0.000563271	0.000134795	4.17872	58.3123	27.1249	0	0
AF012	13:37:15	0.1302	0.120867	0.1057	0.0633167	0.0387667	.	.	0.0627698	0.0220938	0.0012337	0.000158004	7.80803	58.3123	27.1249	0	0
AF012	13:42:15	0.128	0.125867	0.115633	0.0729667	0.0436	.	.	0.0463479	0.0216529	0.000774671	0.000132438	5.84931	58.3123	27.1249	0	0
AF012	13:47:15	0.1186	0.1256	0.1216	0.0819667	0.0479417	.	.	0.0538464	0.0244277	0.00123438	0.000147349	8.37725	58.3123	27.1249	0	0
AF012	13:52:15	0.1184	0.121667	0.121267	0.0909667	0.0523583	.	.	0.0519683	0.0235719	0.00124948	0.000219388	5.6953	58.3123	27.1249	0	0
AF012	13:57:15	0.124	0.120333	0.1231	0.100417	0.056925	.	.	0.0479576	0.0227218	0.000893842	0.000158388	5.64337	58.3123	27.1249	0	0
AF012	14:02:15	0.1312	0.124533	0.125067	0.108633	0.0617833	.	.	0.0503772	0.0227705	0.000998865	0.000185978	5.37088	58.3123	27.1249	0	0
AF012	14:07:15	0.1452	0.133467	0.127567	0.116633	0.06715	0.0494556	.	0.0603772	0.0239752	0.00113967	0.000130597	8.72662	58.3123	27.1249	0	0
AF012	14:12:15	0.7722	0.349533	0.234933	0.175283	0.098675	0.07055	.	0.0518924	0.0234691	0.00118931	0.00015187	7.83111	58.3123	27.1249	0	0
AF012	14:17:15	0.1212	0.3462	0.235367	0.178483	0.103008	0.07345	.	0.0470935	0.0197035	0.000755745	0.000112867	6.69589	58.3123	27.1249	0	0
AF012	14:22:15	1.0572	0.6502	0.391833	0.25655	0.146425	0.102406	.	0.0837553	0.0202868	0.001312	0.000152429	8.60729	58.3123	27.1249	0	0
AF012	14:27:15	1.3044	0.8276	0.588567	0.355833	0.200208	0.138261	.	0.074279	0.0262219	0.00156584	0.000258751	6.05153	58.3123	27.1249	0	0
AF012	14:32:15	0.8636	1.07507	0.710633	0.41785	0.235675	0.161861	.	0.0525373	0.0232228	0.00101226	0.00018085	5.59724	58.3123	27.1249	0	0
AF012	14:37:15	0.3036	0.823867	0.737033	0.4323	0.247808	0.169944	.	0.0511083	0.0242387	0.00154441	0.000149001	10.3651	58.3123	27.1249	0	0
AF012	14:42:15	0.4902	0.552467	0.690033	0.462483	0.267725	0.183228	.	0.0465203	0.0257613	0.000977234	0.000246954	3.95715	58.3123	27.1249	0	0
AF012	14:47:15	0.413	0.402267	0.738667	0.487017	0.284492	0.1943	.	0.0518891	0.0242936	0.00144301	0.000141106	10.2264	58.3123	27.1249	0	0
AF012	14:52:15	0.4492	0.4508	0.637333	0.514583	0.302775	0.206433	.	0.0425884	0.0237326	0.000959103	0.000172288	5.56686	58.3123	27.1249	0	0
AF012	14:57:15	0.4128	0.425	0.488733	0.53865	0.319533	0.2175	.	0.0688703	0.0238966	0.000826912	0.000206892	3.99683	58.3123	27.1249	0	0
AF012	15:02:15	0.3856	0.415867	0.409067	0.55985	0.334242	0.227806	.	0.0660395	0.0288512	0.00147637	0.000207665	7.10938	58.3123	27.1249	0	0
AF012	15:07:15	0.3906	0.396333	0.423567	0.5803	0.348467	0.2382	0.182167	0.039218	0.0239916	0.000905349	0.000162968	5.55538	58.3123	27.1249	0	0
AF012	15:12:15	0.33	0.368733	0.396867	0.54345	0.359367	0.246933	0.188775	0.0714195	0.022373	0.00091099	0.000132261	6.88782	58.3123	27.1249	0	0
AF012	15:17:15	0.344	0.354867	0.385367	0.562017	0.37025	0.256011	0.195592	0.0523765	0.022548	0.00106372	0.000186178	5.71346	58.3123	27.1249	0	0
AF012	15:22:15	0.4408	0.3716	0.383967	0.51065	0.3836	0.267833	0.204467	0.0533341	0.0240882	0.00124697	0.000158081	7.88817	58.3123	27.1249	0	0
AF012	15:27:15	0.4122	0.399	0.383867	0.4363	0.396067	0.278906	0.212771	0.0419109	0.0214187	0.000779562	0.000118091	6.60137	58.3123	27.1249	0	0
AF012	15:32:15	0.3962	0.4164	0.385633	0.39735	0.4076	0.289567	0.220733	0.0522883	0.0239675	0.000908164	0.000123594	7.34796	58.3123	27.1249	0	0
AF012	15:37:15	0.4026	0.403667	0.387633	0.4056	0.41895	0.300406	0.228858	0.0618953	0.0252504	0.0011806	0.000376097	3.13908	58.3123	27.1249	0	0
AF012	15:42:15	0.3972	0.398667	0.398833	0.39785	0.430167	0.3111	0.236883	0.0435656	0.0242052	0.000996621	0.000167461	5.95136	58.3123	27.1249	0	0
AF012	15:47:15	0.3248	0.374867	0.395633	0.3905	0.438758	0.319828	0.24335	0.0497281	0.0237732	0.000914945	0.000146613	6.24054	58.3123	27.1249	0	0
AF012	15:52:15	0.3162	0.346067	0.374867	0.379417	0.447	0.328322	0.249679	0.0663604	0.0266545	0.000973432	0.000271292	3.58813	58.3123	27.1249	0	0
AF012	15:57:15	0.2736	0.304867	0.351767	0.367817	0.453233	0.335628	0.255079	0.0656888	0.0238646	0.00121726	0.000140666	8.65355	58.3123	27.1249	0	0
AF012	16:02:15	0.2382	0.276	0.325433	0.355533	0.457692	0.341339	0.259738	0.0484389	0.0248958	0.00110068	0.000119179	9.23552	58.3123	27.1249	0	0
AF012	16:07:15	0.1972	0.236333	0.2912	0.339417	0.459858	0.34545	0.263504	0.0753597	0.0242278	0.00145332	0.000301532	4.81979	58.3123	27.1249	0	0
AF012	16:12:15	0.1776	0.204333	0.2546	0.326717	0.435083	0.348483	0.266879	0.0589521	0.0307203	0.00144477	0.000265875	5.43402	58.3123	27.1249	0	0
AF012	16:17:15	0.0086	0.1278	0.2019	0.298767	0.430392	0.346422	0.2667	0.0522826	0.0273543	0.000751413	0.00022347	3.36248	58.3123	27.1249	0	0
AF012	16:22:15	0.0082	0.0648	0.150567	0.262717	0.386683	0.343306	0.266554	0.0387919	0.0292841	0.000375182	0.000208738	1.79738	58.3123	27.1249	0	0
AF012	16:27:15	0.0068	0.00786667	0.1061	0.228933	0.332617	0.340356	0.266412	0.0479629	0.0252738	0.000480985	0.000182511	2.63538	58.3123	27.1249	0	0
AF012	16:32:15	0.0072	0.0074	0.0676	0.196517	0.296933	0.337239	0.266304	0.0657491	0.027354	0.000822201	0.000232746	3.53261	58.3123	27.1249	0	0
AF012	16:37:15	0.0068	0.00693333	0.0358667	0.163533	0.284567	0.333811	0.266188	0.0464942	0.0300689	0.000699142	0.000275799	2.53497	58.3123	27.1249	0	0
AF012	16:42:15	0.0088	0.0076	0.00773333	0.131167	0.264508	0.3305	0.266117	0.0268771	0.0294301	0.00021854	0.000272931	0.800715	58.3123	27.1249	0	0
AF012	16:47:15	0.0102	0.0086	0.008	0.10495	0.247725	0.327489	0.266108	0.0552356	0.0278968	0.000867279	0.000250167	3.4668	58.3123	27.1249	0	0
AF012	16:52:15	0.0126	0.0105333	0.00873333	0.07965	0.229533	0.32455	0.266154	0.0366566	0.0274304	0.000293198	0.000210706	1.3915	58.3123	27.1249	0	0
AF012	16:57:15	0.013	0.0119333	0.00976667	0.0579333	0.212875	0.321467	0.266204	0.0675012	0.0286577	0.000711787	0.000247482	2.87612	58.3123	27.1249	0	0
AF012	17:02:15	0.0136	0.0130667	0.0108333	0.0392167	0.197375	0.3182	0.265808	0.0421332	0.0291772	0.000391073	0.000260926	1.49879	58.3123	27.1249	0	0
AF012	17:07:15	0.0132	0.0132667	0.0119	0.0238833	0.18165	0.314533	0.265058	0.0558832	0.0272532	0.000391289	0.000184981	2.11529	58.3123	27.1249	0	0
AF012	17:12:15	0.0114	0.0127333	0.0123333	0.0100333	0.168375	0.2934	0.263871	0.082716	0.034255	0.0013534	0.000288089	4.69785	58.3123	27.1249	0	0
JC013	08:19:35	0.0012	.	.	.	.	.	.						59.2822	28.4811	0	0
JC013	08:24:35	0.0018	.	.	.	.	.	.						59.2822	28.4811	0	0
JC013	08:29:35	0.004	0.00233333	.	.	.	.	.						59.2822	28.4811	0	0
JC013	08:34:35	0.0074	0.0044	.	.	.	.	.						59.2822	28.4811	0	0
JC013	08:39:35	0.0044	0.00526667	.	.	.	.	.	0.0252986	0.0143923	0.000105435	5.69501e-05	1.85136	59.2822	28.4811	0	0
JC013	08:44:35	0.0034	0.00506667	0.0037	.	.	.	.	0.0226083	0.0140875	0.000162957	6.2487e-05	2.60785	59.2822	28.4811	0	0
JC013	08:49:35	0.0038	0.00386667	0.00413333	.	.	.	.	0.0296965	0.0144289	0.000308137	4.48623e-05	6.86851	59.2822	28.4811	0	0
JC013	08:54:35	0.0014	0.00286667	0.00406667	.	.	.	.	0.0401759	0.0140578	0.000435547	3.51706e-05	12.3838	59.2822	28.4811	0	0
JC013	08:59:35	0.003	0.00273333	0.0039	.	.	.	.	0.0371699	0.0152737	0.000615894	4.04298e-05	15.2337	59.2822	28.4811	0	0
JC013	09:04:35	0.0028	0.0024	0.00313333	.	.	.	.	0.0563488	0.0155411	0.000328239	5.36416e-05	6.11911	59.2822	28.4811	0	0
JC013	09:09:35	0.0032	0.003	0.00293333	.	.	.	.	0.0481723	0.0167379	0.000482566	5.73064e-05	8.4208	59.2822	28.4811	0	0
JC013	09:14:35	0.0164	0.00746667	0.0051	0.0044	.	.	.	0.0359163	0.0161527	0.000578656	4.85713e-05	11.9135	59.2822	28.4811	0	0
JC013	09:19:35	0.0426	0.0207333	0.0115667	0.00785	.	.	.	0.0323786	0.0246577	0.000306306	0.00017279	1.77271	59.2822	28.4811	0	0
JC013	09:24:35	0.0338	0.0309333	0.0169667	0.0105167	.	.	.	0.0361462	0.0286709	0.000493507	0.000219062	2.25282	59.2822	28.4811	0	0
JC013	09:29:35	0.022	0.0328	0.0201333	0.0120167	.	.	.	0.0587451	0.0261759	0.00048985	0.000200883	2.43848	59.2822	28.4811	0	0
JC013	.	.	0.026	0.0230741	0.0125789	.	.	.	0.0307436	0.019088	0.00032569	8.57823e-05	3.7967	59.2822	28.4811	0	0
JC013	.	.	0.0204286	0.0275909	0.0133654	.	.	.	0.0348856	0.0199747	0.000414166	9.66797e-05	4.2839	59.2822	28.4811	0	0
JC013	09:45:27	0.013	0.0115	0.0283158	0.014102	.	.	.	0.0259354	0.0176823	0.000140567	8.65308e-05	1.62447	59.2822	28.4811	0	0
JC013	09:50:27	0.0064	0.00642857	0.0187895	0.0143673	.	.	.	0.0265456	0.0209731	0.000247094	0.000123716	1.99727	59.2822	28.4811	0	0
JC013	09:55:27	0.0072	0.00675	0.0117895	0.0149592	.	.	.	0.0406133	0.0230169	0.000328044	0.000147334	2.22653	59.2822	28.4811	0	0
JC013	10:00:27	0.0304	0.0146667	0.014	0.0177551	.	.	.	0.0350392	0.0217768	0.000259916	0.00012018	2.16272	59.2822	28.4811	0	0
JC013	10:05:27	0.0232	0.0202667	0.0158636	0.0198367	.	.	.	0.026434	0.0208675	0.000136292	0.000135525	1.00566	59.2822	28.4811	0	0
JC013	10:10:27	0.0214	0.025	0.0168889	0.0216939	.	.	.	0.0600833	0.0201928	0.00075387	8.016e-05	9.40457	59.2822	28.4811	0	0
JC013	10:15:27	0.0158	0.0201333	0.0174	0.0216327	0.0121468	.	.	0.0460227	0.0253782	0.000535184	0.000172367	3.10491	59.2822	28.4811	0	0
JC013	10:20:27	0.0174	0.0182	0.0192333	0.0190612	0.0128899	.	.	0.0315474	0.0235296	0.000263192	0.000149133	1.76481	59.2822	28.4811	0	0
JC013	10:25:27	0.1398	0.0576667	0.0413333	0.0298776	0.0192202	.	.	0.0349741	0.0226555	0.000291064	0.000145685	1.9979	59.2822	28.4811	0	0
JC013	10:30:27	0.0488	0.0686667	0.0444	0.0326122	0.0212752	.	.	0.0339754	0.0229159	0.000236007	0.000156303	1.50993	59.2822	28.4811	0	0
JC013	10:35:27	0.036	0.0748667	0.0465333	0.0335577	0.0225872	.	.	0.0280318	0.0195152	0.000163928	0.000113449	1.44495	59.2822	28.4811	0	0
JC013	10:40:27	0.0198	0.0348667	0.0462667	0.0323509	0.0232936	.	.	0.0556298	0.0247716	0.00126338	0.000198092	6.37774	59.2822	28.4811	0	0
JC013	10:45:27	0.0146	0.0234667	0.0460667	0.0317333	0.0238073	.	.	0.0437555	0.0198145	0.000413262	8.02737e-05	5.14816	59.2822	28.4811	0	0
JC013	10:50:27	0.0112	0.0152	0.0450333	0.0321333	0.0241468	.	.	0.031899	0.0323316	0.000196712	0.000303147	0.6489	59.2822	28.4811	0	0
JC013	10:55:27	0.009	0.0116	0.0232333	0.0322833	0.0244954	.	.	0.0294325	0.030057	0.000191009	0.000283806	0.673027	59.2822	28.4811	0	0
JC013	11:00:27	0.0074	0.0092	0.0163333	0.0303667	0.0246972	.	.	0.0372578	0.0256049	0.000367733	0.000174053	2.11276	59.2822	28.4811	0	0
JC013	11:05:27	0.013	0.0098	0.0125	0.0295167	0.0251651	.	.	0.0517261	0.0230767	0.000930713	0.000126737	7.34366	59.2822	28.4811	0	0
JC013	11:10:27	0.1436	0.0546667	0.0331333	0.0397	0.0316055	.	.	0.0532585	0.0219935	0.000842544	0.00010999	7.66019	59.2822	28.4811	0	0
JC013	11:15:27	0.0414	0.066	0.0376	0.0418333	0.0327523	0.0226864	.	0.0498271	0.0256213	0.00104837	0.000167931	6.24286	59.2822	28.4811	0	0
JC013	11:20:27	0.041	0.0753333	0.0425667	0.0438	0.0326789	0.0238639	.	0.0400327	0.0218406	0.000549444	0.000134452	4.08654	59.2822	28.4811	0	0
JC013	11:25:27	0.0452	0.0425333	0.0486	0.0359167	0.0332018	0.0251479	.	0.0509584	0.0208018	0.000822376	8.34695e-05	9.85241	59.2822	28.4811	0	0
JC013	11:30:27	0.0336	0.0399333	0.0529667	0.03465	0.0337339	0.0260237	.	0.0572798	0.023922	0.00155995	9.449e-05	16.5092	59.2822	28.4811	0	0
JC013	11:35:27	0.3296	0.136133	0.105733	0.0591167	0.04725	0.0355562	.	0.0473303	0.0235925	0.00107828	0.000114576	9.41105	59.2822	28.4811	0	0
JC013	11:40:27	0.2806	0.2146	0.128567	0.08085	0.0572222	0.0437278	.	0.0427945	0.0206098	0.000654564	8.88608e-05	7.36617	59.2822	28.4811	0	0
JC013	11:45:27	0.0324	0.2142	0.127067	0.0823333	0.0570333	0.0445858	.	0.0642685	0.0202552	0.000941116	7.49169e-05	12.5621	59.2822	28.4811	0	0
JC013	11:50:27	0.0206	0.1112	0.123667	0.0831167	0.057625	0.0450828	.	0.0560495	0.0200585	0.000723568	9.15772e-05	7.90118	59.2822	28.4811	0	0
JC013	11:55:27	0.0164	0.0231333	0.118867	0.0837333	0.0580083	0.0455266	.	0.037989	0.0182311	0.00051655	6.02425e-05	8.57451	59.2822	28.4811	0	0
JC013	12:00:27	0.0114	0.0161333	0.115167	0.0840667	0.0572167	0.0457751	.	0.0295372	0.0153588	0.000440399	4.47617e-05	9.83875	59.2822	28.4811	0	0
JC013	12:05:27	0.0092	0.0123333	0.0617667	0.08375	0.0566333	0.0459645	.	0.0486847	0.0239652	0.000710782	0.000117432	6.05271	59.2822	28.4811	0	0
JC013	12:10:27	0.0924	0.0376667	0.0304	0.0794833	0.0595917	0.0486036	.	0.0569946	0.0255013	0.000702471	0.000155227	4.52544	59.2822	28.4811	0	0
JC013	12:15:27	0.183	0.0948667	0.0555	0.0912833	0.0665583	0.0535325	0.0406594	0.0563983	0.0252385	0.00072326	0.000135434	5.34031	59.2822	28.4811	0	0
JC013	12:20:27	0.1972	0.157533	0.0849333	0.1043	0.07405	0.0581065	0.0449389	0.0450376	0.0266952	0.00076049	0.000195538	3.88922	59.2822	28.4811	0	0
JC013	12:25:27	0.0586	0.146267	0.0919667	0.105417	0.0706667	0.0588402	0.046179	0.0615851	0.0229534	0.000610689	0.00019751	3.09194	59.2822	28.4811	0	0
JC013	12:30:27	0.0378	0.0978667	0.0963667	0.105767	0.0702083	0.0593077	0.046917	0.0340586	0.0216975	0.000450435	7.96437e-05	5.65563	59.2822	28.4811	0	0
JC013	12:35:27	0.0358	0.0440667	0.1008	0.0812833	0.0702	0.0591221	0.0475371	0.0421198	0.0234903	0.000504681	9.59598e-05	5.2593	59.2822	28.4811	0	0
JC013	12:40:27	0.034	0.0358667	0.0910667	0.0607333	0.0707917	0.0584124	0.0481834	0.0319621	0.0206679	0.000410529	7.54228e-05	5.44304	59.2822	28.4811	0	0
JC013	12:45:27	0.0678	0.0458667	0.0718667	0.0636833	0.0730083	0.05925	0.0495895	0.031093	0.0207491	0.000345645	9.47821e-05	3.64673	59.2822	28.4811	0	0
JC013	12:50:27	0.057	0.0529333	0.0485	0.0667167	0.0749167	0.0606556	0.0507511	0.029428	0.0200768	0.000326316	6.91223e-05	4.72085	59.2822	28.4811	0	0
JC013	12:55:27	0.0754	0.0667333	0.0513	0.0716333	0.0776833	0.06255	0.0523668	0.0337103	0.0202015	0.00029689	6.07576e-05	4.88647	59.2822	28.4811	0	0
JC013	13:00:27	0.048	0.0601333	0.053	0.0746833	0.079375	0.0630389	0.0533493	0.0522892	0.0201177	0.000532068	0.000116595	4.56339	59.2822	28.4811	0	0
JC013	13:05:27	0.0322	0.0518667	0.0524	0.0766	0.080175	0.0632889	0.0539913	0.0251186	0.0168201	0.000247498	5.67235e-05	4.36324	59.2822	28.4811	0	0
JC013	13:10:27	0.1008	0.0603333	0.0635333	0.0773	0.0783917	0.0654944	0.0561223	0.0376185	0.018224	0.000408249	7.18054e-05	5.68549	59.2822	28.4811	0	0
JC013	13:15:27	0.1736	0.1022	0.0811667	0.0765167	0.0839	0.0698778	0.0595546	0.0377474	0.0199464	0.000392327	7.47131e-05	5.25111	59.2822	28.4811	0	0
JC013	13:20:27	0.0848	0.119733	0.0858	0.06715	0.085725	0.07175	0.060476	0.0395953	0.0189698	0.000558522	8.19771e-05	6.81315	59.2822	28.4811	0	0
JC013	13:25:27	0.0548	0.1044	0.0823667	0.0668333	0.086125	0.0693889	0.0609345	0.0340703	0.0172541	0.000530008	5.09673e-05	10.399	59.2822	28.4811	0	0
JC013	13:30:27	0.0388	0.0594667	0.0808333	0.0669167	0.0863417	0.0691111	0.0613013	0.0324507	0.0197184	0.000410363	6.31279e-05	6.5005	59.2822	28.4811	0	0
JC013	13:35:27	0.0282	0.0406	0.0801667	0.0662833	0.0737833	0.0688944	0.0609741	0.039398	0.0207689	0.000551538	6.62062e-05	8.33061	59.2822	28.4811	0	0
JC013	13:40:27	0.0198	0.0289333	0.0666667	0.0651	0.0629167	0.0688944	0.0601055	0.0323256	0.019808	0.000478725	7.50622e-05	6.37771	59.2822	28.4811	0	0
JC013	13:45:27	0.015	0.021	0.0402333	0.0607	0.0621917	0.0689056	0.0596125	0.0311283	0.0202955	0.000324476	8.97697e-05	3.61454	59.2822	28.4811	0	0
JC013	13:50:27	0.0222	0.019	0.0298	0.0578	0.0622583	0.0692111	0.0599417	0.0429229	0.0226742	0.000646346	9.74878e-05	6.63002	59.2822	28.4811	0	0
JC013	13:55:27	0.2176	0.0849333	0.0569333	0.06965	0.0706417	0.0750056	0.064325	0.0456684	0.0215132	0.000306749	7.24317e-05	4.23501	59.2822	28.4811	0	0
JC013	14:00:27	0.2696	0.1698	0.0954	0.0881167	0.0814	0.0822889	0.0693083	0.0405151	0.0227781	0.000586014	0.000126365	4.63747	59.2822	28.4811	0	0
JC013	14:05:27	0.1468	0.211333	0.115167	0.0976667	0.0871333	0.0860056	0.0718833	0.0328535	0.0205485	0.000278212	7.9702e-05	3.49065	59.2822	28.4811	0	0
JC013	14:10:27	0.0866	0.167667	0.1263	0.0964833	0.0868917	0.0844222	0.0732417	0.032932	0.0204161	0.000261359	6.81339e-05	3.83596	59.2822	28.4811	0	0
JC013	14:15:27	0.0586	0.0973333	0.133567	0.0869	0.0817083	0.0849	0.0741333	0.0526097	0.0227479	0.000796457	0.0001021	7.80075	59.2822	28.4811	0	0
JC013	14:20:27	0.3254	0.156867	0.1841	0.10695	0.08705	0.0928	0.08055	0.0467907	0.0200331	0.000938486	7.62515e-05	12.3078	59.2822	28.4811	0	0
JC013	14:25:27	0.2734	0.219133	0.1934	0.125167	0.096	0.0991389	0.0833333	0.041184	0.0207193	0.000531838	0.000103671	5.13006	59.2822	28.4811	0	0
JC013	14:30:27	0.1184	0.239067	0.1682	0.1318	0.0993583	0.101494	0.0847833	0.0442599	0.0187257	0.000365996	9.36424e-05	3.90844	59.2822	28.4811	0	0
JC013	14:35:27	0.0718	0.154533	0.1557	0.135433	0.100858	0.0943333	0.0855292	0.0435418	0.0213802	0.000777783	7.85195e-05	9.9056	59.2822	28.4811	0	0
JC013	14:40:27	0.1336	0.107933	0.163533	0.144917	0.105008	0.09025	0.0879	0.0412167	0.0214838	0.000386657	0.000126534	3.05576	59.2822	28.4811	0	0
JC013	14:45:27	0.1088	0.104733	0.1719	0.152733	0.106717	0.0923722	0.0898625	0.0402964	0.0226976	0.000481162	0.000106026	4.53815	59.2822	28.4811	0	0
JC013	14:50:27	0.0712	0.104533	0.129533	0.156817	0.107308	0.0937778	0.0911125	0.0278285	0.020678	0.000253777	0.00011627	2.18265	59.2822	28.4811	0	0
JC013	14:55:27	0.0352	0.0717333	0.0898333	0.141617	0.105633	0.0943	0.0916583	0.048904	0.0223633	0.000430321	0.000143417	3.00049	59.2822	28.4811	0	0
JC013	.	.	.	.	.	.	.	.	0.0403649	0.0194269	0.00045018	8.84393e-05	5.09027	59.2822	28.4811	0	0
JC013	.	.	.	.	.	.	.	.	0.0480389	0.02423	0.000512985	0.000150979	3.39772	59.2822	28.4811	0	0
JC013	.	.	.	.	.	.	.	.	0.0450341	0.0253405	0.000533969	0.000135004	3.95521	59.2822	28.4811	0	0
JC013	.	.	.	.	.	.	.	.	0.0478031	0.0214405	0.000489296	0.000117555	4.16227	59.2822	28.4811	0	0
JC013	.	.	.	.	.	.	.	.	0.0613723	0.0267358	0.000485001	0.000147776	3.282	59.2822	28.4811	0	0
JC013	.	.	.	.	.	.	.	.	0.0679795	0.0204963	0.000311508	5.94155e-05	5.24287	59.2822	28.4811	0	0
JC013	.	.	.	.	.	.	.	.	0.0563783	0.0191881	0.000321797	5.99954e-05	5.36369	59.2822	28.4811	0	0
JC013	.	.	.	.	.	.	.	.	0.0483545	0.0261987	0.000483585	0.000159929	3.02375	59.2822	28.4811	0	0
JC013	.	.	.	.	.	.	.	.	0.0326994	0.0191954	0.000492522	7.23285e-05	6.80951	59.2822	28.4811	0	0
JC013	.	.	.	.	.	.	.	.	0.0300705	0.0189287	0.000448961	6.94367e-05	6.46576	59.2822	28.4811	0	0
JC013	.	.	.	.	.	.	.	.	0.0599109	0.0197442	0.000342204	0.000139851	2.44692	59.2822	28.4811	0	0
JC013	.	.	.	.	.	.	.	.	0.0321471	0.0187892	0.000242934	9.30146e-05	2.61178	59.2822	28.4811	0	0
JC013	.	.	.	.	.	.	.	.	0.0446234	0.0178275	0.000156955	6.85704e-05	2.28896	59.2822	28.4811	0	0
JC013	.	.	.	.	.	.	.	.	0.0417546	0.0190284	0.000170304	7.08173e-05	2.40484	59.2822	28.4811	0	0
JC013	.	.	.	.	.	.	.	.	0.029609	0.0167254	0.000161838	4.22184e-05	3.83335	59.2822	28.4811	0	0
JC013	.	.	.	.	.	.	.	.	0.0404528	0.0162408	0.000176663	4.53144e-05	3.89861	59.2822	28.4811	0	0
JC013	.	.	.	.	.	.	.	.	0.0327016	0.0160122	0.000151045	4.40236e-05	3.431	59.2822	28.4811	0	0
JC013	.	.	.	.	.	.	.	.	0.0351867	0.014492	0.000156909	3.52312e-05	4.45369	59.2822	28.4811	0	0
JC013	.	.	.	.	.	.	.	.	0.0492523	0.0146836	0.000152052	4.55414e-05	3.33876	59.2822	28.4811	0	0
JC013	.	.	.	.	.	.	.	.	0.0377826	0.0132949	0.000185361	3.11223e-05	5.95589	59.2822	28.4811	0	0
JC013	.	.	.	.	.	.	.	.	0.0615534	0.0168887	0.000266147	4.37214e-05	6.08734	59.2822	28.4811	0	0
JC013	.	.	.	.	.	.	.	.	0.0502865	0.019689	0.000643166	8.20224e-05	7.84135	59.2822	28.4811	0	0
JC013	.	.	.	.	.	.	.	.	0.035777	0.0107772	0.00027442	1.50381e-05	18.2483	59.2822	28.4811	0	0
JC013	.	.	.	.	.	.	.	.	0.0386832	0.00921014	0.000195523	1.1878e-05	16.4609	59.2822	28.4811	0	0
JC013	.	.	.	.	.	.	.	.	0.0249577	0.00713245	2.9729e-05	3.83083e-06	7.76046	59.2822	28.4811	0	0
JC013	.	.	.	.	.	.	.	.	0.0183922	0.00700948	4.73698e-05	6.08883e-06	7.77979	59.2822	28.4811	0	0
JC013	.	.	.	.	.	.	.	.	0.0216207	0.00823394	0.000121718	7.67543e-06	15.8581	59.2822	28.4811	0	0
JC013	.	.	.	.	.	.	.	.	0.0293321	0.00817585	8.05534e-05	9.47104e-06	8.50523	59.2822	28.4811	0	0
JC013	.	.	.	.	.	.	.	.	0.0189892	0.00715956	2.4736e-05	7.82091e-06	3.1628	59.2822	28.4811	0	0
JC013	.	.	.	.	.	.	.	.	0.0266293	0.0133898	7.48666e-05	1.73159e-05	4.32358	59.2822	28.4811	0	0
JC013	.	.	.	.	.	.	.	.	0.0166667	0.00790971	3.49286e-05	1.22492e-05	2.8515	59.2822	28.4811	0	0
JC013	.	.	.	.	.	.	.	.	0.0120011	0.00807203	1.5453e-05	1.23867e-05	1.24755	59.2822	28.4811	0	0
JC013	.	.	.	.	.	.	.	.	0.0157221	0.00986306	0.000117695	1.59221e-05	7.39193	59.2822	28.4811	0	0
JC013	.	.	.	.	.	.	.	.	0.0291286	0.010246	0.000120378	2.33721e-05	5.1505	59.2822	28.4811	0	0
JC013	.	.	.	.	.	.	.	.	0.0119316	0.00989554	1.57622e-05	1.77449e-05	0.888266	59.2822	28.4811	0	0
JC013	.	.	.	.	.	.	.	.	0.0375115	0.0127112	0.000136872	2.39346e-05	5.71858	59.2822	28.4811	0	0
JC013	.	.	.	.	.	.	.	.	0.0332061	0.0135989	0.000193137	3.57194e-05	5.40706	59.2822	28.4811	0	0
JC013	.	.	.	.	.	.	.	.	0.0566661	0.0114306	0.000130592	1.51314e-05	8.63053	59.2822	28.4811	0	0
JC013	.	.	.	.	.	.	.	.	0.0293846	0.0127183	0.000160535	2.78231e-05	5.76985	59.2822	28.4811	0	0
JC013	.	.	.	.	.	.	.	.	0.031288	0.0147036	0.00052313	3.36055e-05	15.5668	59.2822	28.4811	0	0
JC013	.	.	.	.	.	.	.	.	0.0297796	0.0172699	0.000304639	4.79937e-05	6.34748	59.2822	28.4811	0	0
JC013	.	.	.	.	.	.	.	.	0.0313472	0.016068	0.000222987	3.50309e-05	6.36544	59.2822	28.4811	0	0
JC013	.	.	.	.	.	.	.	.	0.070374	0.0180923	0.000595781	3.84825e-05	15.4819	59.2822	28.4811	0	0
JC013	.	.	.	.	.	.	.	.	0.0275372	0.0105576	0.0001067	1.92534e-05	5.54188	59.2822	28.4811	0	0
JC013	.	.	.	.	.	.	.	.	0.0219178	0.0137935	0.000205896	2.47738e-05	8.31104	59.2822	28.4811	0	0
JC013	.	.	.	.	.	.	.	.	0.0407305	0.0155679	0.000370775	3.78898e-05	9.78562	59.2822	28.4811	0	0
JC013	.	.	.	.	.	.	.	.	0.0241679	0.013831	0.000186397	3.3046e-05	5.64053	59.2822	28.4811	0	0
JC013	.	.	.	.	.	.	.	.	0.0286288	0.0146778	0.000214688	3.17172e-05	6.76882	59.2822	28.4811	0	0
JC013	.	.	.	.	.	.	.	.	0.026272	0.013017	0.00012206	2.12963e-05	5.73151	59.2822	28.4811	0	0
JC013	.	.	.	.	.	.	.	.	0.0395751	0.0134476	0.000359355	3.61768e-05	9.9333	59.2822	28.4811	0	0
JC013	.	.	.	.	.	.	.	.	0.0323707	0.014331	0.000272098	3.58839e-05	7.58273	59.2822	28.4811	0	0
JC013	.	.	.	.	.	.	.	.	0.030775	0.0150552	0.000189239	4.38476e-05	4.31583	59.2822	28.4811	0	0
JC013	.	.	.	.	.	.	.	.	0.0333719	0.0158325	0.00023329	5.02932e-05	4.6386	59.2822	28.4811	0	0
JC013	.	.	.	.	.	.	.	.	0.0280758	0.0144386	0.000188843	2.91043e-05	6.48849	59.2822	28.4811	0	0
JC013	.	.	.	.	.	.	.	.	0.0331439	0.018026	0.000343196	4.22602e-05	8.12102	59.2822	28.4811	0	0
JC013	.	.	.	.	.	.	.	.	0.0301196	0.0162522	0.000136905	3.33224e-05	4.1085	59.2822	28.4811	0	0
JC013	.	.	.	.	.	.	.	.	0.0288298	0.0148813	0.00021212	3.04904e-05	6.95694	59.2822	28.4811	0	0
JC013	.	.	.	.	.	.	.	.	0.0277161	0.0129215	0.000147213	3.38169e-05	4.35324	59.2822	28.4811	0	0
JC013	.	.	.	.	.	.	.	.	0.0309507	0.0144174	0.000188638	3.2516e-05	5.80139	59.2822	28.4811	0	0
JC013	.	.	.	.	.	.	.	.	0.0238144	0.0121468	5.16708e-05	4.5816e-05	1.12779	59.2822	28.4811	0	0
JC013	.	.	.	.	.	.	.	.	0.0362064	0.0135754	0.0002204	3.40552e-05	6.47185	59.2822	28.4811	0	0
JC013	.	.	.	.	.	.	.	.	0.0296195	0.0156232	0.000340907	5.49465e-05	6.20434	59.2822	28.4811	0	0
JC013	.	.	.	.	.	.	.	.	0.0394237	0.0174053	0.000313029	5.67472e-05	5.5162	59.2822	28.4811	0	0
JC013	.	.	.	.	.	.	.	.	0.0439483	0.0193555	0.00026806	8.15778e-05	3.28594	59.2822	28.4811	0	0
JC013	.	.	.	.	.	.	.	.	0.0471942	0.022253	0.000499664	0.000113878	4.38771	59.2822	28.4811	0	0
JC013	.	.	.	.	.	.	.	.	0.0381292	0.02072	0.000282933	4.47279e-05	6.32565	59.2822	28.4811	0	0
JC013	.	.	.	.	.	.	.	.	0.0302895	0.0221162	0.000271599	5.60768e-05	4.84334	59.2822	28.4811	0	0
JC013	.	.	.	.	.	.	.	.	0.0316193	0.0335279	0.000339265	0.000236466	1.43473	59.2822	28.4811	0	0
JC013	.	.	.	.	.	.	.	.	0.0655641	0.0232743	0.00117523	0.000267722	4.38974	59.2822	28.4811	0	0
JC013	.	.	.	.	.	.	.	.	0.06149	0.0191738	0.000680052	6.95468e-05	9.77834	59.2822	28.4811	0	0
JC013	.	.	.	.	.	.	.	.	0.0253988	0.0239105	1.54269e-05	1.46867e-05	1.0504	59.2822	28.4811	0	0
JC013	.	.	.	.	.	.	.	.	0.0373915	0.019204	3.80523e-05	1.60643e-05	2.36875	59.2822	28.4811	0	0
JC013	.	.	.	.	.	.	.	.	0.0175434	0.011718	7.4115e-05	1.90905e-05	3.8823	59.2822	28.4811	0	0
JC013	.	.	.	.	.	.	.	.	0.0261992	0.0126422	3.83163e-05	2.31876e-05	1.65245	59.2822	28.4811	0	0
JC013	.	.	.	.	.	.	.	.	0.0122516	0.0114793	1.78563e-05	3.65285e-05	0.488832	59.2822	28.4811	0	0
JC013	.	.	.	.	.	.	.	.	0.021181	0.0114671	4.78392e-05	3.21768e-05	1.48676	59.2822	28.4811	0	0
JC013	.	.	.	.	.	.	.	.	0.0219248	0.0116515	6.3836e-05	3.8507e-05	1.65778	59.2822	28.4811	0	0
JC013	.	.	.	.	.	.	.	.	0.026331	0.0115483	6.79112e-05	2.66977e-05	2.54371	59.2822	28.4811	0	0
JC013	.	.	.	.	.	.	.	.	0.0152421	0.00880461	4.49608e-05	1.64937e-05	2.72594	59.2822	28.4811	0	0
JC013	.	.	.	.	.	.	.	.	0.0121253	0.0074117	2.33364e-05	7.23382e-06	3.22601	59.2822	28.4811	0	0
JC013	.	.	.	.	.	.	.	.	0.0191811	0.00867784	3.08476e-05	1.24461e-05	2.4785	59.2822	28.4811	0	0
JC013	.	.	.	.	.	.	.	.	0.0291118	0.00946176	0.000114801	1.73499e-05	6.61681	59.2822	28.4811	0	0
JC013	.	.	.	.	.	.	.	.	0.0174985	0.0101992	7.75535e-05	2.0985e-05	3.69566	59.2822	28.4811	0	0
JC013	.	.	.	.	.	.	.	.	0.0373106	0.0127291	0.000303744	3.35344e-05	9.05768	59.2822	28.4811	0	0
JC013	.	.	.	.	.	.	.	.	0.0506887	0.0131461	0.000350199	4.39027e-05	7.97671	59.2822	28.4811	0	0
JC013	.	.	.	.	.	.	.	.	0.0613509	0.0167809	0.000875941	6.83604e-05	12.8136	59.2822	28.4811	0	0
JC013	.	.	.	.	.	.	.	.	0.0895207	0.0258922	0.00153271	8.64272e-05	17.7341	59.2822	28.4811	0	0
JC013	.	.	.	.	.	.	.	.	0.0924096	0.0280221	0.00119206	0.000276722	4.30779	59.2822	28.4811	0	0
JC013	.	.	.	.	.	.	.	.	0.0174407	0.0217343	1.82191e-05	4.37725e-05	0.416223	59.2822	28.4811	0	0
JC013	.	.	.	.	.	.	.	.	0.0228187	0.0145181	4.76417e-05	5.5811e-05	0.853626	59.2822	28.4811	0	0
JC013	.	.	.	.	.	.	.	.	0.014834	0.012297	3.56166e-05	4.57833e-05	0.777939	59.2822	28.4811	0	0
JC013	.	.	.	.	.	.	.	.	0.0184707	0.0111913	7.6695e-05	2.46848e-05	3.10697	59.2822	28.4811	0	0
JC013	.	.	.	.	.	.	.	.	0.0187456	0.0139828	8.04964e-05	6.43826e-05	1.25028	59.2822	28.4811	0	0
JC013	.	.	.	.	.	.	.	.	0.0250356	0.0180739	0.000144579	0.000115528	1.25146	59.2822	28.4811	0	0
JC013	.	.	.	.	.	.	.	.	0.0220153	0.0162704	0.000124879	9.81057e-05	1.2729	59.2822	28.4811	0	0
JC013	.	.	.	.	.	.	.	.	0.0461325	0.0142374	0.000255911	6.27456e-05	4.07855	59.2822	28.4811	0	0
JC013	.	.	.	.	.	.	.	.	0.0581887	0.0173436	0.000426002	8.12624e-05	5.2423	59.2822	28.4811	0	0
JC013	.	.	.	.	.	.	.	.	0.0245701	0.0158283	0.000110209	8.8516e-05	1.24507	59.2822	28.4811	0	0
JC013	.	.	.	.	.	.	.	.	0.0275497	0.0153136	0.000151706	9.63362e-05	1.57476	59.2822	28.4811	0	0
JC013	.	.	.	.	.	.	.	.	0.0453702	0.0201028	0.000493727	0.000149428	3.30411	59.2822	28.4811	0	0
JC013	.	.	.	.	.	.	.	.	0.045602	0.0295616	0.000702317	0.000283431	2.47791	59.2822	28.4811	0	0
JC013	.	.	.	.	.	.	.	.	0.0953496	0.0182428	0.000581022	0.0001144	5.07886	59.2822	28.4811	0	0
JC013	.	.	.	.	.	.	.	.	0.0285134	0.0120343	0.000203559	3.11266e-05	6.53971	59.2822	28.4811	0	0
JC013	.	.	.	.	.	.	.	.	0.0528123	0.0175455	0.000373658	8.95894e-05	4.17078	59.2822	28.4811	0	0
JC013	.	.	.	.	.	.	.	.	0.103038	0.0287389	0.000534234	0.000271295	1.9692	59.2822	28.4811	0	0
JC013	.	.	.	.	.	.	.	.	0.0306619	0.032328	0.000270137	0.000370328	0.729453	59.2822	28.4811	0	0
JC013	.	.	.	.	.	.	.	.	0.0502643	0.0326751	0.000701504	0.000327753	2.14034	59.2822	28.4811	0	0
JC013	.	.	.	.	.	.	.	.	0.0531762	0.0382723	0.00139886	0.000375302	3.72729	59.2822	28.4811	0	0
JC013	.	.	.	.	.	.	.	.	0.0671835	0.0374188	0.00158276	0.000366094	4.32337	59.2822	28.4811	0	0
JC013	.	.	.	.	.	.	.	.	0.0923136	0.0277999	0.00103494	0.000271507	3.81184	59.2822	28.4811	0	0
JC013	.	.	.	.	.	.	.	.	0.0723276	0.0305568	0.00136414	0.000329822	4.13599	59.2822	28.4811	0	0
JC013	.	.	.	.	.	.	.	.	0.0749848	0.0314157	0.00112818	0.000349389	3.22901	59.2822	28.4811	0	0
JC013	.	.	.	.	.	.	.	.	0.0593792	0.0358474	0.00190157	0.000355625	5.34712	59.2822	28.4811	0	0
JC013	.	.	.	.	.	.	.	.	0.0511974	0.0316847	0.00130745	0.000290585	4.49937	59.2822	28.4811	0	0
JC013	.	.	.	.	.	.	.	.	0.0457522	0.0301983	0.0011154	0.000265393	4.20282	59.2822	28.4811	0	0
JC013	.	.	.	.	.	.	.	.	0.0336465	0.0267796	0.000494034	0.000218792	2.25801	59.2822	28.4811	0	0
JC013	.	.	.	.	.	.	.	.	0.0347437	0.022893	0.000295296	0.000179569	1.64447	59.2822	28.4811	0	0
JC013	.	.	.	.	.	.	.	.	0.0302775	0.0237484	0.00034628	0.000208787	1.65853	59.2822	28.4811	0	0
JC013	.	.	.	.	.	.	.	.	0.0211968	0.0193711	7.67305e-05	0.000159171	0.482063	59.2822	28.4811	0	0
JC013	.	.	.	.	.	.	.	.	0.0328779	0.0196444	0.000219546	0.000134944	1.62694	59.2822	28.4811	0	0
JC013	.	.	.	.	.	.	.	.	0.0467273	0.0173938	0.000167702	0.00010072	1.66503	59.2822	28.4811	0	0
JC013	.	.	.	.	.	.	.	.	0.102272	0.0185381	0.000490266	0.000108687	4.51081	59.2822	28.4811	0	0
JC013	.	.	.	.	.	.	.	.	0.0228034	0.0154379	0.000112573	7.68452e-05	1.46493	59.2822	28.4811	0	0
JC013	.	.	.	.	.	.	.	.	0.0477229	0.0179016	0.00051979	0.000150544	3.45274	59.2822	28.4811	0	0
JC013	.	.	.	.	.	.	.	.	0.0710348	0.0178152	0.000232805	9.37198e-05	2.48405	59.2822	28.4811	0	0
JC013	.	.	.	.	.	.	.	.	0.0672132	0.0156806	0.0002515	6.81227e-05	3.69187	59.2822	28.4811	0	0
JC013	.	.	.	.	.	.	.	.	0.0198016	0.0166727	9.46964e-05	8.39619e-05	1.12785	59.2822	28.4811	0	0
JC013	.	.	.	.	.	.	.	.	0.0520019	0.0156054	0.000122023	7.89627e-05	1.54532	59.2822	28.4811	0	0
JC013	.	.	.	.	.	.	.	.	0.0633674	0.0157117	0.000294268	7.64954e-05	3.84687	59.2822	28.4811	0	0
JC013	.	.	.	.	.	.	.	.	0.0353451	0.0158037	0.000284745	8.10704e-05	3.51232	59.2822	28.4811	0	0
JC013	.	.	.	.	.	.	.	.	0.0534597	0.0198004	0.000677278	0.000113557	5.96421	59.2822	28.4811	0	0
JC013	.	.	.	.	.	.	.	.	0.0324298	0.0179923	0.000220004	0.000110658	1.98814	59.2822	28.4811	0	0
JC013	.	.	.	.	.	.	.	.	0.0580493	0.0180232	0.000180129	0.000103928	1.73321	59.2822	28.4811	0	0
JC013	.	.	.	.	.	.	.	.	0.0215538	0.0166533	0.000131154	9.58261e-05	1.36867	59.2822	28.4811	0	0
JC013	.	.	.	.	.	.	.	.	0.0180846	0.0149326	9.20783e-05	7.78486e-05	1.18279	59.2822	28.4811	0	0
JC013	.	.	.	.	.	.	.	.	0.0151157	0.0130949	6.13856e-05	5.43244e-05	1.12998	59.2822	28.4811	0	0
JC013	.	.	.	.	.	.	.	.	0.0315471	0.0141538	0.000199003	6.18277e-05	3.21867	59.2822	28.4811	0	0
JC013	.	.	.	.	.	.	.	.	0.0581237	0.0150492	0.000277304	6.49969e-05	4.26642	59.2822	28.4811	0	0
JC013	.	.	.	.	.	.	.	.	0.0265788	0.0166004	0.000151003	7.17141e-05	2.10562	59.2822	28.4811	0	0
JC013	.	.	.	.	.	.	.	.	0.0322634	0.0179532	0.000287021	8.96976e-05	3.19987	59.2822	28.4811	0	0
JC013	.	.	.	.	.	.	.	.	0.0386572	0.015823	0.000333336	5.77318e-05	5.77387	59.2822	28.4811	0	0
JC013	.	.	.	.	.	.	.	.	0.0435215	0.0184893	0.000611508	7.38901e-05	8.27591	59.2822	28.4811	0	0
JC013	.	.	.	.	.	.	.	.	0.0510759	0.018739	0.000240164	8.98797e-05	2.67206	59.2822	28.4811	0	0
JC013	.	.	.	.	.	.	.	.	0.0473842	0.0212434	0.000258913	0.000106903	2.42194	59.2822	28.4811	0	0
JC013	.	.	.	.	.	.	.	.	0.0781397	0.0206398	0.000383977	9.87498e-05	3.88838	59.2822	28.4811	0	0
JC013	.	.	.	.	.	.	.	.	0.0378987	0.0204342	0.000182686	0.00010726	1.70321	59.2822	28.4811	0	0
JC013	.	.	.	.	.	.	.	.	0.0277255	0.0190167	0.000175308	8.58023e-05	2.04316	59.2822	28.4811	0	0
JC013	.	.	.	.	.	.	.	.	0.0511866	0.0207126	0.000843014	0.000157556	5.35057	59.2822	28.4811	0	0
JC013	.	.	.	.	.	.	.	.	0.0190322	0.0193576	7.67926e-05	0.000113418	0.677076	59.2822	28.4811	0	0
JC013	.	.	.	.	.	.	.	.	0.0193813	0.0198986	7.6449e-05	0.000118339	0.646017	59.2822	28.4811	0	0
JC013	.	.	.	.	.	.	.	.	0.0204665	0.0207287	0.000117888	0.000143655	0.820633	59.2822	28.4811	0	0
JC013	.	.	.	.	.	.	.	.	0.0202644	0.0187348	0.000118788	0.000114971	1.0332	59.2822	28.4811	0	0
JC013	.	.	.	.	.	.	.	.	0.0204428	0.0255873	9.89543e-05	0.000188902	0.523839	59.2822	28.4811	0	0
JC013	.	.	.	.	.	.	.	.	0.0189907	0.0207585	9.98805e-05	0.000145809	0.685009	59.2822	28.4811	0	0
JC013	.	.	.	.	.	.	.	.	0.123302	0.0225269	0.00110711	0.000132751	8.33975	59.2822	28.4811	0	0
JC013	.	.	.	.	.	.	.	.	0.115839	0.0189765	0.000556974	0.00040537	1.37399	59.2822	28.4811	0	0
JC013	.	.	.	.	.	.	.	.	0.0320133	0.0360706	0.000232768	0.000482269	0.482652	59.2822	28.4811	0	0
JC013	.	.	.	.	.	.	.	.	0.0713567	0.0260026	0.000646286	0.000357059	1.81003	59.2822	28.4811	0	0
JC013	.	.	.	.	.	.	.	.	0.0611472	0.0273438	0.000633693	0.00024255	2.61263	59.2822	28.4811	0	0
JC013	.	.	.	.	.	.	.	.	0.0343916	0.0259386	0.000433666	0.000230571	1.88083	59.2822	28.4811	0	0
JC013	.	.	.	.	.	.	.	.	0.0483137	0.026113	0.000726059	0.00035234	2.06068	59.2822	28.4811	0	0
JC013	.	.	.	.	.	.	.	.	0.0245284	0.0225008	0.000131054	0.000179534	0.729968	59.2822	28.4811	0	0
JC013	.	.	.	.	.	.	.	.	0.026572	0.0275971	0.000162145	0.000295243	0.549192	59.2822	28.4811	0	0
JC013	.	.	.	.	.	.	.	.	0.0465356	0.0250611	0.000223538	0.00023708	0.94288	59.2822	28.4811	0	0
JC013	.	.	.	.	.	.	.	.	0.0232036	0.0234959	0.000165562	0.000213279	0.77627	59.2822	28.4811	0	0
JC013	.	.	.	.	.	.	.	.	0.0235325	0.025111	0.000112295	0.000236892	0.474035	59.2822	28.4811	0	0
JC013	.	.	.	.	.	.	.	.	0.0432414	0.0243241	0.000340838	0.000292475	1.16536	59.2822	28.4811	0	0
JC013	.	.	.	.	.	.	.	.	0.0318945	0.0199517	0.000199399	0.000107269	1.85887	59.2822	28.4811	0	0
JC013	.	.	.	.	.	.	.	.	0.0264193	0.0205853	0.000174209	0.00012562	1.38679	59.2822	28.4811	0	0
JC013	.	.	.	.	.	.	.	.	0.0335141	0.0205589	0.00019341	0.000128773	1.50195	59.2822	28.4811	0	0
JC013	.	.	.	.	.	.	.	.	0.0315742	0.0209489	0.00018279	0.000120951	1.51127	59.2822	28.4811	0	0
JC013	.	.	.	.	.	.	.	.	0.0263291	0.0195567	0.000115219	0.000113707	1.0133	59.2822	28.4811	0	0
JC013	.	.	.	.	.	.	.	.	0.0361349	0.0209242	0.00036639	0.000184569	1.98511	59.2822	28.4811	0	0
JC013	.	.	.	.	.	.	.	.	0.0632082	0.0234362	0.000401615	0.000744004	0.539802	59.2822	28.4811	0	0
JC013	.	.	.	.	.	.	.	.	0.0498805	0.0241081	0.000347282	0.000283029	1.22702	59.2822	28.4811	0	0
JC013	.	.	.	.	.	.	.	.	0.100944	0.0230779	0.000332073	0.000174374	1.90437	59.2822	28.4811	0	0
JC013	.	.	.	.	.	.	.	.	0.0959102	0.0246213	0.000797596	0.000315515	2.52792	59.2822	28.4811	0	0
JC013	.	.	.	.	.	.	.	.	0.0395794	0.0272671	0.000580667	0.000237383	2.44612	59.2822	28.4811	0	0
JC013	.	.	.	.	.	.	.	.	0.0748849	0.0277306	0.000332205	0.000292307	1.13649	59.2822	28.4811	0	0
JC013	.	.	.	.	.	.	.	.	0.101361	0.028956	0.000401086	0.000298764	1.34248	59.2822	28.4811	0	0
JC013	.	.	.	.	.	.	.	.	0.0455633	0.0256489	0.000557	0.000228883	2.43356	59.2822	28.4811	0	0
JC013	.	.	.	.	.	.	.	.	0.0844822	0.0293685	0.00114795	0.000334958	3.42715	59.2822	28.4811	0	0
JC013	.	.	.	.	.	.	.	.	0.0875759	0.0276498	0.00073519	0.000249969	2.94112	59.2822	28.4811	0	0
JC013	.	.	.	.	.	.	.	.	0.0900808	0.0259205	0.000759639	0.000376971	2.01511	59.2822	28.4811	0	0
JC013	.	.	.	.	.	.	.	.	0.038634	0.0375889	0.000220453	0.000452158	0.487557	59.2822	28.4811	0	0
JC013	.	.	.	.	.	.	.	.	0.115515	0.0173739	0.000761353	0.000324267	2.34792	59.2822	28.4811	0	0
JC013	.	.	.	.	.	.	.	.	0.0387224	0.0146326	0.000426913	3.93193e-05	10.8576	59.2822	28.4811	0	0
JC013	.	.	.	.	.	.	.	.	0.0379637	0.0147735	0.000214219	4.43811e-05	4.82681	59.2822	28.4811	0	0
JC013	.	.	.	.	.	.	.	.	0.0414967	0.0159485	0.000493098	4.01287e-05	12.2879	59.2822	28.4811	0	0
JC013	.	.	.	.	.	.	.	.	0.0470821	0.0171908	0.000515553	5.80482e-05	8.88146	59.2822	28.4811	0	0
JC013	.	.	.	.	.	.	.	.	0.023888	0.0224264	0.00017685	0.000145357	1.21666	59.2822	28.4811	0	0
JC013	.	.	.	.	.	.	.	.	0.0398835	0.0165942	0.000789696	6.32135e-05	12.4925	59.2822	28.4811	0	0
JC013	.	.	.	.	.	.	.	.	0.0442192	0.0211034	0.000388625	5.87391e-05	6.61612	59.2822	28.4811	0	0
JC013	.	.	.	.	.	.	.	.	0.0607053	0.02416	0.000454422	0.000144612	3.14235	59.2822	28.4811	0	0
JC013	.	.	.	.	.	.	.	.	0.0534223	0.0215338	0.000654104	9.17946e-05	7.12574	59.2822	28.4811	0	0
JC013	.	.	.	.	.	.	.	.	0.0440354	0.0247197	0.000396896	0.000172046	2.30692	59.2822	28.4811	0	0
JC013	.	.	.	.	.	.	.	.	0.0483119	0.0220971	0.000256936	0.000115945	2.21602	59.2822	28.4811	0	0
JC013	.	.	.	.	.	.	.	.	0.0284266	0.0162815	0.000219933	6.02652e-05	3.64942	59.2822	28.4811	0	0
JC013	.	.	.	.	.	.	.	.	0.0444523	0.0181741	0.000625457	7.70381e-05	8.1188	59.2822	28.4811	0	0
JC013	.	.	.	.	.	.	.	.	0.0309965	0.0210189	0.000251665	0.000117749	2.1373	59.2822	28.4811	0	0
JC013	.	.	.	.	.	.	.	.	0.0306914	0.0200467	0.000246267	0.00010129	2.43131	59.2822	28.4811	0	0
JC013	.	.	.	.	.	.	.	.	0.0912015	0.019408	0.000379131	7.75493e-05	4.8889	59.2822	28.4811	0	0
JC013	.	.	.	.	.	.	.	.	0.0487094	0.018739	0.000722814	7.19953e-05	10.0397	59.2822	28.4811	0	0
JC013	.	.	.	.	.	.	.	.	0.033452	0.0178145	0.000731182	5.49114e-05	13.3157	59.2822	28.4811	0	0
JC013	.	.	.	.	.	.	.	.	0.0370199	0.0229427	0.000341655	8.48583e-05	4.02618	59.2822	28.4811	0	0
JC021	07:50:00	0.0044	.	.	.	.	.	.						68.3096	29.6496	0	1
JC021	07:55:00	0.0052	.	.	.	.	.	.						68.3096	29.6496	0	1
JC021	08:00:00	0.006	0.0052	.	.	.	.	.	0.0379637	0.0299073	0.000497736	0.000420647	1.18326	68.3096	29.6496	0	1
JC021	08:05:00	0.0052	0.00546667	.	.	.	.	.	0.0427104	0.0311775	0.000616445	0.00045823	1.34527	68.3096	29.6496	0	1
JC021	08:10:00	0.0056	0.0056	.	.	.	.	.	0.0663044	0.0335226	0.00044164	0.000524197	0.842508	68.3096	29.6496	0	1
JC021	08:15:00	0.0064	0.00573333	0.00546667	.	.	.	.	0.0898763	0.0264394	0.000884727	0.000350269	2.52585	68.3096	29.6496	0	1
JC021	08:20:00	0.0062	0.00606667	0.00576667	.	.	.	.	0.0532987	0.0262712	0.000788301	0.000306693	2.57033	68.3096	29.6496	0	1
JC021	08:25:00	0.0068	0.00646667	0.00603333	.	.	.	.	0.0452671	0.0277995	0.000350961	0.000283385	1.23846	68.3096	29.6496	0	1
JC021	08:30:00	0.0062	0.0064	0.00606667	.	.	.	.	0.0318597	0.0253543	0.000342409	0.000223008	1.53541	68.3096	29.6496	0	1
JC021	08:35:00	0.0054	0.00613333	0.0061	.	.	.	.	0.047498	0.0207249	0.000358062	0.000181999	1.96738	68.3096	29.6496	0	1
JC021	08:40:00	0.005	0.00553333	0.006	.	.	.	.	0.0370285	0.0234861	0.000450099	0.000105845	4.25244	68.3096	29.6496	0	1
JC021	08:45:00	0.0044	0.00493333	0.00566667	0.00556667	.	.	.	0.0787035	0.0275676	0.000591377	0.000412336	1.43421	68.3096	29.6496	0	1
JC021	08:50:00	0.006	0.00513333	0.00563333	0.0057	.	.	.	0.0450646	0.0306349	0.000443098	0.000337345	1.31349	68.3096	29.6496	0	1
JC021	08:55:00	0.0064	0.0056	0.00556667	0.0058	.	.	.	0.045558	0.0271103	0.000911184	0.000267139	3.4109	68.3096	29.6496	0	1
JC021	09:00:00	0.0078	0.00673333	0.00583333	0.00595	.	.	.	0.0388425	0.0231428	0.00041503	0.000215468	1.92618	68.3096	29.6496	0	1
JC021	09:05:00	0.0084	0.00753333	0.00633333	0.00621667	.	.	.	0.0381794	0.0247123	0.000679823	0.000221689	3.06656	68.3096	29.6496	0	1
JC021	09:10:00	0.177	0.0644	0.035	0.0205	.	.	.	0.0398756	0.0218678	0.000669616	0.00017479	3.83097	68.3096	29.6496	0	1
JC021	09:15:00	0.4298	0.205067	0.1059	0.0557833	.	.	.	0.070942	0.0205535	0.000633293	0.000369879	1.71216	68.3096	29.6496	0	1
JC021	09:20:00	0.0416	0.216133	0.111833	0.0587333	.	.	.	0.0355841	0.0204535	0.000331631	0.000219846	1.50847	68.3096	29.6496	0	1
JC021	09:25:00	0.01	0.160467	0.112433	0.059	.	.	.	0.0527134	0.0231043	0.000572683	0.000273494	2.09395	68.3096	29.6496	0	1
JC021	09:30:00	0.1796	0.0770667	0.141067	0.07345	.	.	.	0.0310826	0.0258029	0.000391041	0.000226202	1.72872	68.3096	29.6496	0	1
JC021	09:35:00	0.1654	0.118333	0.167233	0.0867833	.	.	.	0.031559	0.0232339	0.0004436	0.000178272	2.48833	68.3096	29.6496	0	1
JC021	09:40:00	0.0638	0.136267	0.148367	0.0916833	.	.	.	0.0350869	0.023616	0.00059981	0.000232979	2.57452	68.3096	29.6496	0	1
JC021	09:45:00	0.0268	0.0853333	0.0812	0.09355	0.0495583	.	.	0.0367382	0.0222147	0.000314378	0.000188628	1.66666	68.3096	29.6496	0	1
JC021	09:50:00	0.022	0.0375333	0.0779333	0.0948833	0.0502917	.	.	0.0427716	0.0242983	0.000765667	0.000210354	3.6399	68.3096	29.6496	0	1
JC021	09:55:00	0.0234	0.0240667	0.0801667	0.0963	0.05105	.	.	0.0390067	0.0285523	0.000969638	0.000284797	3.40466	68.3096	29.6496	0	1
JC021	10:00:00	0.0168	0.0207333	0.0530333	0.09705	0.0515	.	.	0.0804846	0.0210134	0.000554982	0.000104492	5.31124	68.3096	29.6496	0	1
JC021	10:05:00	0.014	0.0180667	0.0278	0.0975167	0.0518667	.	.	0.0559602	0.0238683	0.000885043	0.000244909	3.61376	68.3096	29.6496	0	1
JC021	10:10:00	0.0172	0.016	0.0200333	0.0842	0.05235	.	.	0.0439802	0.0314246	0.000607473	0.000395509	1.53593	68.3096	29.6496	0	1
JC021	10:15:00	0.2202	0.0838	0.0522667	0.0667333	0.0612583	.	.	0.0421131	0.0289893	0.00086883	0.000426401	2.03759	68.3096	29.6496	0	1
JC021	10:20:00	0.1948	0.144067	0.0810667	0.0795	0.0691167	.	.	0.0442441	0.0239766	0.000648138	0.000194719	3.32858	68.3096	29.6496	0	1
JC021	10:25:00	0.0546	0.156533	0.0862667	0.0832167	0.0711083	.	.	0.0265215	0.0207604	0.000266562	0.000153665	1.7347	68.3096	29.6496	0	1
JC021	10:30:00	0.026	0.0918	0.0878	0.0704167	0.0719333	.	.	0.0285887	0.0205545	0.000228165	0.000146444	1.55804	68.3096	29.6496	0	1
JC021	10:35:00	0.0176	0.0327333	0.0884	0.0581	0.0724417	.	.	0.0269067	0.0185261	0.000303065	0.0001031	2.93952	68.3096	29.6496	0	1
JC021	10:40:00	0.0392	0.0276	0.0920667	0.05605	0.0738667	.	.	0.0254412	0.0201649	0.000266518	0.000137529	1.9379	68.3096	29.6496	0	1
JC021	10:45:00	0.0706	0.0424667	0.0671333	0.0597	0.076625	0.0529389	.	0.0291889	0.0204233	0.000414059	0.000101106	4.0953	68.3096	29.6496	0	1
JC021	10:50:17	0.1432	0.0843333	0.0585333	0.0698	0.0823417	0.0567944	.	0.0375306	0.0222294	0.000477147	0.000143446	3.32632	68.3096	29.6496	0	1
JC021	10:55:17	0.0748	0.0962	0.0619	0.0740833	0.0851917	0.0587278	.	0.0517436	0.0200921	0.000424932	0.000167186	2.54167	68.3096	29.6496	0	1
JC021	11:00:17	0.0474	0.0884667	0.0654667	0.0766333	0.0868417	0.0598778	.	0.0600068	0.026057	0.000483222	0.000267726	1.80491	68.3096	29.6496	0	1
JC021	11:05:17	0.0284	0.0502	0.0672667	0.0778333	0.087675	0.0605222	.	0.0491012	0.0263209	0.000802875	0.000229013	3.50581	68.3096	29.6496	0	1
JC021	11:10:17	0.0228	0.0328667	0.0645333	0.0783	0.08125	0.061	.	0.0509346	0.0275222	0.000814891	0.000268589	3.03397	68.3096	29.6496	0	1
JC021	11:15:17	0.019	0.0234	0.0559333	0.0615333	0.0641333	0.06135	.	0.0598018	0.0265557	0.00139156	0.000247732	5.6172	68.3096	29.6496	0	1
JC021	11:20:17	0.0166	0.0194667	0.0348333	0.0466833	0.0630917	0.0616389	.	0.0419785	0.0269917	0.000575659	0.000292503	1.96804	68.3096	29.6496	0	1
JC021	11:25:17	0.0294	0.0216667	0.0272667	0.0445833	0.0639	0.0622667	.	0.0588961	0.0185731	0.000549207	0.00011577	4.74395	68.3096	29.6496	0	1
JC021	11:30:17	0.0838	0.0432667	0.0333333	0.0494	0.0599083	0.0644222	.	0.0319914	0.0202748	0.000389231	0.000111511	3.49052	68.3096	29.6496	0	1
JC021	11:35:17	0.0374	0.0502	0.0348333	0.05105	0.054575	0.0653111	.	0.0398078	0.0240632	0.000652553	0.000124953	5.22239	68.3096	29.6496	0	1
JC021	11:40:17	0.0238	0.0483333	0.035	0.0497667	0.0529083	0.0658333	.	0.0670689	0.0266609	0.00113727	0.000233847	4.86331	68.3096	29.6496	0	1
JC021	11:45:17	0.0128	0.0246667	0.0339667	0.04495	0.052325	0.0660667	0.0509417	0.072792	0.0203619	0.00054956	0.000212485	2.58635	68.3096	29.6496	0	1
JC021	11:50:17	0.0076	0.0147333	0.0324667	0.03365	0.051725	0.0661111	0.0510083	0.0592207	0.0329819	0.000735653	0.000324749	2.2653	68.3096	29.6496	0	1
JC021	11:55:17	0.0086	0.00966667	0.029	0.0281333	0.0511083	0.0661722	0.0510792	0.0447204	0.0292841	0.000809466	0.000300651	2.69238	68.3096	29.6496	0	1
JC021	12:00:17	0.009	0.0084	0.0165333	0.0249333	0.0507833	0.0662056	0.0511417	0.0557174	0.0231013	0.000429903	0.000222172	1.935	68.3096	29.6496	0	1
JC021	12:05:17	0.0084	0.00866667	0.0117	0.0232667	0.05055	0.0662056	0.0512083	0.052092	0.0298765	0.000961005	0.000518609	1.85304	68.3096	29.6496	0	1
JC021	12:10:17	0.0082	0.00853333	0.0091	0.02205	0.050175	0.0615167	0.0512625	0.0378297	0.0250351	0.000639599	0.000262884	2.43301	68.3096	29.6496	0	1
JC021	12:15:17	0.0094	0.00866667	0.00853333	0.02125	0.0413917	0.0498389	0.051325	0.0336029	0.023271	0.000395705	0.00018927	2.09069	68.3096	29.6496	0	1
JC021	12:20:17	0.0088	0.0088	0.00873333	0.0206	0.0336417	0.0489278	0.0513792	0.0424036	0.0209032	0.000537514	0.00018873	2.84806	68.3096	29.6496	0	1
JC021	12:25:17	0.0166	0.0116	0.0100667	0.0195333	0.0320583	0.0491111	0.0515833	0.0364312	0.0228286	0.00045828	0.000125419	3.65399	68.3096	29.6496	0	1
JC021	12:30:17	0.0266	0.0173333	0.013	0.0147667	0.0320833	0.0448611	0.0520083	0.0320485	0.0208991	0.000296253	9.54312e-05	3.10436	68.3096	29.6496	0	1
JC021	12:35:17	0.0246	0.0226	0.0157	0.0137	0.032375	0.04095	0.0524083	0.0447219	0.0327236	0.000490111	0.000176847	2.77138	68.3096	29.6496	0	1
JC021	12:40:17	0.021	0.0240667	0.0178333	0.0134667	0.0316167	0.0397611	0.0527417	0.0365199	0.0286968	0.000387307	0.000190552	2.03255	68.3096	29.6496	0	1
JC021	12:45:17	0.0172	0.0209333	0.0191333	0.0138333	0.0293917	0.0394944	0.0530083	0.0411336	0.0327284	0.000730269	0.000190833	3.82674	68.3096	29.6496	0	1
JC021	12:50:17	0.0126	0.0169333	0.0197667	0.01425	0.02395	0.0392333	0.0531458	0.0381067	0.0264078	0.000435095	0.000139904	3.10995	68.3096	29.6496	0	1
JC021	12:55:17	0.0094	0.0130667	0.0185667	0.0143167	0.021225	0.0388444	0.0532083	0.0399656	0.0235204	0.000784226	7.70882e-05	10.1731	68.3096	29.6496	0	1
JC021	13:00:17	0.0084	0.0101333	0.0155333	0.0142667	0.0196	0.0386111	0.0532208	0.0383313	0.0225422	0.000670988	0.000143183	4.68623	68.3096	29.6496	0	1
JC021	13:05:17	0.0088	0.00886667	0.0129	0.0143	0.0187833	0.0384667	0.0532292	0.0354111	0.0221716	0.000310888	9.17584e-05	3.38811	68.3096	29.6496	0	1
JC021	13:10:17	0.0144	0.0105333	0.0118	0.0148167	0.0184333	0.0383889	0.0498417	0.0543887	0.0344595	0.000829652	0.000397061	2.08948	68.3096	29.6496	0	1
JC021	13:15:17	0.0328	0.0186667	0.0144	0.0167667	0.0190083	0.0331833	0.0415708	0.0479693	0.0269211	0.00052993	0.000239732	2.21051	68.3096	29.6496	0	1
JC021	13:20:17	0.041	0.0294	0.0191333	0.01945	0.020025	0.0289111	0.0415583	0.0336589	0.0181363	0.00035198	6.82111e-05	5.16016	68.3096	29.6496	0	1
JC021	13:25:17	0.0236	0.0324667	0.0215	0.0200333	0.0197833	0.02805	0.0418417	0.0430883	0.0149352	0.00024291	5.79343e-05	4.19285	68.3096	29.6496	0	1
JC021	13:30:17	0.0108	0.0251333	0.0219	0.0187167	0.0167417	0.0276278	0.038325	0.0356192	0.0244389	0.000464918	0.000192689	2.41279	68.3096	29.6496	0	1
JC021	13:35:17	0.0108	0.0150667	0.0222333	0.0175667	0.0156333	0.0274389	0.0351042	0.0566004	0.0201907	0.000458595	0.000112001	4.09456	68.3096	29.6496	0	1
JC021	13:40:17	0.0314	0.0176667	0.0250667	0.0184333	0.01595	0.0272222	0.0344292	0.073185	0.0285278	0.000706992	0.000179616	3.93613	68.3096	29.6496	0	1
JC021	13:45:17	0.0458	0.0293333	0.0272333	0.0208167	0.017325	0.0265333	0.034825	0.0363197	0.0245355	0.000281687	0.000194965	1.44481	68.3096	29.6496	0	1
AHA001	07:42:36	0.079	.	.	.	.	.	.						54.4904	27.3197	0	0
AHA001	07:47:36	0.085	.	.	.	.	.	.						54.4904	27.3197	0	0
AHA001	07:52:36	0.0712	0.0784	.	.	.	.	.						54.4904	27.3197	0	0
AHA001	07:57:36	0.0694	0.0752	.	.	.	.	.						54.4904	27.3197	0	0
AHA001	08:02:36	0.0656	0.0687333	.	.	.	.	.						54.4904	27.3197	0	0
AHA001	08:07:36	0.057	0.064	0.0712	.	.	.	.						54.4904	27.3197	0	0
AHA001	08:12:36	0.074	0.0655333	0.0703667	.	.	.	.	0.0338729	0.0139693	0.000384281	5.1325e-05	7.48721	54.4904	27.3197	0	0
AHA001	08:17:36	0.0694	0.0668	0.0677667	.	.	.	.	0.0329354	0.012535	0.000284584	3.72041e-05	7.64926	54.4904	27.3197	0	0
AHA001	08:22:36	0.0684	0.0706	0.0673	.	.	.	.	0.0666565	0.0183858	0.000915534	9.00352e-05	10.1686	54.4904	27.3197	0	0
AHA001	08:27:36	0.1106	0.0828	0.0741667	.	.	.	.	0.0468031	0.0226861	0.000519873	8.7165e-05	5.96424	54.4904	27.3197	0	0
AHA001	08:32:36	0.0904	0.0898	0.0783	.	.	.	.	0.0359276	0.0197013	0.000521815	9.61609e-05	5.42648	54.4904	27.3197	0	0
AHA001	08:37:36	0.0822	0.0944	0.0825	0.07685	.	.	.	0.0361236	0.0227836	0.000487956	9.29585e-05	5.24918	54.4904	27.3197	0	0
AHA001	08:42:36	0.0794	0.084	0.0834	0.0768833	.	.	.	0.0541676	0.0180938	0.000568693	0.000172007	3.30622	54.4904	27.3197	0	0
AHA001	08:47:36	0.078	0.0798667	0.0848333	0.0763	.	.	.	0.0424383	0.0159887	0.000371093	6.76664e-05	5.48415	54.4904	27.3197	0	0
AHA001	08:52:36	0.0732	0.0768667	0.0856333	0.0764667	.	.	.	0.0497584	0.0168625	0.000723071	5.37818e-05	13.4445	54.4904	27.3197	0	0
AHA001	08:57:36	0.071	0.0740667	0.0790333	0.0766	.	.	.	0.0708771	0.0251423	0.000716556	0.000144132	4.97153	54.4904	27.3197	0	0
AHA001	09:02:36	0.1078	0.084	0.0819333	0.0801167	.	.	.	0.0318326	0.0164747	0.000413414	6.48096e-05	6.3789	54.4904	27.3197	0	0
AHA001	09:07:36	0.2352	0.138	0.107433	0.0949667	.	.	.	0.0368581	0.018057	0.000394315	0.000101194	3.89662	54.4904	27.3197	0	0
AHA001	09:12:36	0.245	0.196	0.135033	0.109217	.	.	.	0.0437695	0.0221419	0.00102976	9.24791e-05	11.1351	54.4904	27.3197	0	0
AHA001	09:17:36	0.1662	0.215467	0.149733	0.117283	.	.	.	0.0373031	0.0228948	0.000633354	0.000133195	4.75509	54.4904	27.3197	0	0
AHA001	09:22:36	0.2168	0.209333	0.173667	0.12965	.	.	.	0.0452782	0.0229534	0.000878178	0.000150001	5.85448	54.4904	27.3197	0	0
AHA001	09:27:36	0.1532	0.178733	0.187367	0.1332	.	.	.	0.0406286	0.0229152	0.000857406	0.000139297	6.15524	54.4904	27.3197	0	0
AHA001	09:32:36	0.1398	0.169933	0.1927	0.137317	.	.	.	0.0415301	0.021029	0.00110326	8.29535e-05	13.2997	54.4904	27.3197	0	0
AHA001	09:37:36	0.2302	0.1744	0.191867	0.14965	0.11325	.	.	0.0444163	0.0210247	0.000725815	0.000153881	4.71673	54.4904	27.3197	0	0
AHA001	09:42:36	0.2938	0.221267	0.2	0.167517	0.1222	.	.	0.0361312	0.0213323	0.000725801	9.55856e-05	7.5932	54.4904	27.3197	0	0
AHA001	09:47:36	0.9208	0.4816	0.325767	0.23775	0.157025	.	.	0.0676081	0.0178013	0.000704094	6.71252e-05	10.4893	54.4904	27.3197	0	0
AHA001	09:52:36	1.0338	0.749467	0.461933	0.3178	0.197133	.	.	0.0382459	0.0159193	0.000455695	4.64279e-05	9.81511	54.4904	27.3197	0	0
AHA001	09:57:36	0.351	0.768533	0.4949	0.341133	0.208867	.	.	0.0381769	0.0162699	0.000535245	6.88003e-05	7.77969	54.4904	27.3197	0	0
AHA001	10:02:36	0.2694	0.5514	0.5165	0.3546	0.217358	.	.	0.0323532	0.0157519	0.000406266	5.51697e-05	7.36393	54.4904	27.3197	0	0
AHA001	10:07:36	0.217	0.279133	0.5143	0.353083	0.224025	.	.	0.0344507	0.0151111	0.000482569	5.22009e-05	9.24446	54.4904	27.3197	0	0
AHA001	10:12:36	0.1838	0.2234	0.495967	0.347983	0.2286	.	.	0.055532	0.0175325	0.000476342	0.000101115	4.71089	54.4904	27.3197	0	0
AHA001	10:17:36	0.1622	0.187667	0.369533	0.34765	0.232467	.	.	0.0457034	0.0228843	0.000548525	0.000166624	3.29199	54.4904	27.3197	0	0
AHA001	10:22:36	0.15	0.165333	0.222233	0.342083	0.235867	.	.	0.0448984	0.0200687	0.000617541	0.00016221	3.80705	54.4904	27.3197	0	0
AHA001	10:27:36	0.1284	0.146867	0.185133	0.340017	0.236608	.	.	0.0345523	0.0157161	0.000194652	4.75733e-05	4.09162	54.4904	27.3197	0	0
AHA001	10:32:36	0.1162	0.131533	0.1596	0.33805	0.237683	.	.	0.0514493	0.0279282	0.00147575	0.000180772	8.1636	54.4904	27.3197	0	0
AHA001	10:37:36	0.1158	0.120133	0.142733	0.328517	0.239083	0.185006	.	0.0618463	0.026239	0.00141518	0.000164924	8.5808	54.4904	27.3197	0	0
AHA001	10:42:36	0.1028	0.1116	0.129233	0.3126	0.240058	0.185667	.	0.0420462	0.0177236	0.00053419	7.20526e-05	7.41389	54.4904	27.3197	0	0
AHA001	10:47:36	0.1096	0.1094	0.120467	0.245	0.241375	0.18635	.	0.0306052	0.0144872	0.000359727	5.56578e-05	6.46319	54.4904	27.3197	0	0
AHA001	10:52:36	0.181	0.131133	0.125633	0.173933	0.245867	0.1894	.	0.056344	0.0212045	0.000843433	9.2922e-05	9.07678	54.4904	27.3197	0	0
AHA001	10:57:36	0.2474	0.179333	0.145467	0.1653	0.253217	0.194344	.	0.0446046	0.0258477	0.0008602	0.000180292	4.77115	54.4904	27.3197	0	0
AHA001	11:02:36	0.3388	0.255733	0.182567	0.171083	0.262842	0.201933	.	0.0433832	0.0181251	0.000489261	7.80924e-05	6.26516	54.4904	27.3197	0	0
AHA001	11:07:36	0.3846	0.3236	0.227367	0.18505	0.269067	0.211033	.	0.0652794	0.0213007	0.00131292	0.000136224	9.63795	54.4904	27.3197	0	0
AHA001	11:12:36	0.4058	0.3764	0.277867	0.20355	0.275767	0.22025	.	0.0570528	0.0216861	0.000959641	0.0001142	8.40316	54.4904	27.3197	0	0
AHA001	11:17:36	0.2938	0.3614	0.308567	0.214517	0.281083	0.226483	.	0.0547586	0.0210372	0.000888709	0.000109676	8.10304	54.4904	27.3197	0	0
AHA001	11:22:36	0.3228	0.3408	0.3322	0.228917	0.2855	0.23355	.	0.0460305	0.0172697	0.000408674	5.17972e-05	7.88989	54.4904	27.3197	0	0
AHA001	11:27:36	0.3312	0.315933	0.346167	0.245817	0.292917	0.239678	.	0.0307192	0.0174983	0.000156214	6.07492e-05	2.57146	54.4904	27.3197	0	0
AHA001	11:32:36	0.325	0.326333	0.343867	0.263217	0.300633	0.246194	.	0.0446499	0.0166872	0.00055078	5.32589e-05	10.3416	54.4904	27.3197	0	0
AHA001	11:37:36	0.358	0.338067	0.339433	0.2834	0.305958	0.253856	0.209604	0.0549228	0.0147939	0.000539055	9.95477e-05	5.41504	54.4904	27.3197	0	0
AHA001	11:42:36	0.3478	0.3436	0.329767	0.303817	0.308208	0.261311	0.215204	0.0461138	0.0217285	0.000993907	0.00016895	5.88285	54.4904	27.3197	0	0
AHA001	11:47:36	0.3634	0.3564	0.341367	0.324967	0.284983	0.269239	0.221004	0.0397467	0.0209194	0.000779405	0.00017165	4.54066	54.4904	27.3197	0	0
AHA001	11:52:36	0.4254	0.378867	0.358467	0.345333	0.259633	0.279022	0.228383	0.041209	0.0165332	0.000533611	4.8678e-05	10.9621	54.4904	27.3197	0	0
AHA001	11:57:36	0.4358	0.4082	0.3759	0.361033	0.263167	0.289156	0.236017	0.0364037	0.0196763	0.00055783	5.49749e-05	10.147	54.4904	27.3197	0	0
AHA001	12:02:36	0.4278	0.429667	0.393033	0.36845	0.269767	0.298044	0.243562	0.0727268	0.0240908	0.00102179	0.000152941	6.68094	54.4904	27.3197	0	0
AHA001	12:07:36	0.3878	0.417133	0.398	0.368717	0.276883	0.302283	0.250454	0.0563526	0.0230177	0.000551488	0.000119546	4.61319	54.4904	27.3197	0	0
AHA001	12:12:36	0.3914	0.402333	0.405267	0.367517	0.285533	0.30635	0.257067	0.0759304	0.024388	0.00105371	0.000114084	9.23626	54.4904	27.3197	0	0
AHA001	12:17:36	0.4504	0.409867	0.419767	0.380567	0.297542	0.314244	0.265004	0.0524887	0.0299922	0.00161822	0.000205452	7.87639	54.4904	27.3197	0	0
AHA001	12:22:36	0.9952	0.612333	0.514733	0.4366	0.332758	0.335867	0.284313	0.0464554	0.0271992	0.000990793	0.000118814	8.33903	54.4904	27.3197	0	0
AHA001	12:27:36	0.8294	0.758333	0.580333	0.478117	0.361967	0.35465	0.299287	0.0674905	0.0269766	0.00114177	0.00018251	6.25593	54.4904	27.3197	0	0
AHA001	12:32:36	1.0762	0.966933	0.6884	0.540717	0.401967	0.380661	0.319825	0.045115	0.0288555	0.000527804	0.000156208	3.37885	54.4904	27.3197	0	0
AHA001	12:37:36	1.2036	1.0364	0.824367	0.611183	0.447292	0.4077	0.343187	0.0439872	0.0253458	0.000932153	0.000156541	5.95469	54.4904	27.3197	0	0
AHA001	12:42:36	0.8438	1.0412	0.899767	0.652517	0.478167	0.422978	0.359113	0.0481224	0.0261434	0.000781773	0.000178955	4.36855	54.4904	27.3197	0	0
AHA001	12:47:36	0.8626	0.97	0.968467	0.694117	0.509542	0.421361	0.375458	0.0577549	0.0321299	0.00182418	0.000191045	9.54843	54.4904	27.3197	0	0
AHA001	12:52:36	0.8458	0.850733	0.943567	0.72915	0.537242	0.416139	0.391554	0.0616873	0.0295531	0.00106157	0.000190689	5.56702	54.4904	27.3197	0	0
AHA001	12:57:36	0.6984	0.802267	0.921733	0.751033	0.556033	0.425789	0.404625	0.0611147	0.028292	0.00121894	0.000181698	6.7086	54.4904	27.3197	0	0
AHA001	13:02:36	0.6354	0.726533	0.848267	0.768333	0.568392	0.435956	0.415617	0.0638685	0.0276643	0.00134007	0.000131093	10.2223	54.4904	27.3197	0	0
AHA001	13:07:36	0.688	0.673933	0.762333	0.79335	0.581033	0.449039	0.42505	0.0449164	0.0229875	0.000981047	0.000109858	8.93014	54.4904	27.3197	0	0
AHA001	13:12:36	1.0576	0.793667	0.797967	0.848867	0.608192	0.473311	0.441979	0.0588064	0.023245	0.00121474	0.000121784	9.97455	54.4904	27.3197	0	0
AHA001	13:17:36	0.6492	0.798267	0.7624	0.865433	0.623	0.486839	0.452042	0.0473537	0.022428	0.000761904	0.000147401	5.16892	54.4904	27.3197	0	0
AHA001	13:22:36	0.9602	0.889	0.781467	0.862517	0.649558	0.509344	0.467529	0.0879221	0.0306515	0.00164787	0.000142608	11.5552	54.4904	27.3197	0	0
AHA001	13:27:36	0.6484	0.7526	0.773133	0.847433	0.662775	0.523789	0.477846	0.0556599	0.0235612	0.000756354	0.000163101	4.63734	54.4904	27.3197	0	0
AHA001	13:32:36	0.476	0.694867	0.746567	0.797417	0.669067	0.533783	0.48485	0.0664217	0.0209348	0.000761431	7.48864e-05	10.1678	54.4904	27.3197	0	0
AHA001	.	.	.	.	.	.	.	.	0.0517623	0.0268638	0.00103349	0.000122127	8.46242	54.4904	27.3197	0	0
AHA001	.	.	.	.	.	.	.	.	0.027448	0.0154114	0.000227166	4.59461e-05	4.94418	54.4904	27.3197	0	0
AHA001	.	.	.	.	.	.	.	.	0.037961	0.017917	0.000547616	0.000100301	5.45973	54.4904	27.3197	0	0
AHA001	.	.	.	.	.	.	.	.	0.0582283	0.0221639	0.000894498	0.000123005	7.27205	54.4904	27.3197	0	0
AHA001	.	.	.	.	.	.	.	.	0.0439573	0.0224383	0.000508971	0.000104915	4.85127	54.4904	27.3197	0	0
AHA001	.	.	.	.	.	.	.	.	0.04354	0.0219248	0.000824621	7.47147e-05	11.0369	54.4904	27.3197	0	0
AHA001	.	.	.	.	.	.	.	.	0.0492016	0.0210211	0.000945212	0.000121455	7.78241	54.4904	27.3197	0	0
AHA001	.	.	.	.	.	.	.	.	0.0770182	0.0241953	0.00101669	0.000149556	6.79806	54.4904	27.3197	0	0
AHA001	.	.	.	.	.	.	.	.	0.0442473	0.0211752	0.00104433	0.00010993	9.49995	54.4904	27.3197	0	0
AHA001	.	.	.	.	.	.	.	.	0.0801794	0.0232437	0.0010283	0.000133821	7.68415	54.4904	27.3197	0	0
AHA001	.	.	.	.	.	.	.	.	0.0336878	0.0174386	0.000471631	6.94434e-05	6.79159	54.4904	27.3197	0	0
AHA001	.	.	.	.	.	.	.	.	0.031973	0.0149533	0.000334831	6.67778e-05	5.01411	54.4904	27.3197	0	0
AHA001	.	.	.	.	.	.	.	.	0.0289254	0.0176899	0.000396382	4.77069e-05	8.30869	54.4904	27.3197	0	0
AHA001	.	.	.	.	.	.	.	.	0.0372344	0.0227096	0.000322524	4.02951e-05	8.00405	54.4904	27.3197	0	0
AHA001	.	.	.	.	.	.	.	.	0.0497508	0.0186078	0.000367103	4.55797e-05	8.05409	54.4904	27.3197	0	0
AHA001	.	.	.	.	.	.	.	.	0.0554772	0.0169281	0.00053702	6.27507e-05	8.55799	54.4904	27.3197	0	0
AHA001	.	.	.	.	.	.	.	.	0.0490587	0.023641	0.000407808	0.000102489	3.97904	54.4904	27.3197	0	0
AHA001	.	.	.	.	.	.	.	.	0.0479379	0.0229611	0.00148078	8.1783e-05	18.1062	54.4904	27.3197	0	0
AHA001	.	.	.	.	.	.	.	.	0.0479943	0.0219329	0.00143798	0.000116561	12.3367	54.4904	27.3197	0	0
AHA001	.	.	.	.	.	.	.	.	0.0396764	0.0185402	0.00110665	8.17236e-05	13.5414	54.4904	27.3197	0	0
AHA001	.	.	.	.	.	.	.	.	0.0393739	0.018849	0.00100338	0.000132267	7.58602	54.4904	27.3197	0	0
AHA001	.	.	.	.	.	.	.	.	0.0420544	0.0192561	0.000908718	0.00010011	9.0772	54.4904	27.3197	0	0
AHA001	.	.	.	.	.	.	.	.	0.043155	0.0219962	0.00133942	0.000201559	6.6453	54.4904	27.3197	0	0
AHA001	.	.	.	.	.	.	.	.	0.0406049	0.0159721	0.000818465	6.48794e-05	12.6152	54.4904	27.3197	0	0
AHA001	.	.	.	.	.	.	.	.	0.0480934	0.0234294	0.00144691	0.000156503	9.24525	54.4904	27.3197	0	0
AHA001	.	.	.	.	.	.	.	.	0.0440835	0.0205542	0.00121928	0.00013137	9.28127	54.4904	27.3197	0	0
AHA001	.	.	.	.	.	.	.	.	0.04623	0.0245823	0.000572923	0.000191491	2.99191	54.4904	27.3197	0	0
AHA001	.	.	.	.	.	.	.	.	0.0422276	0.0197286	0.000549617	6.22917e-05	8.82328	54.4904	27.3197	0	0
AHA001	.	.	.	.	.	.	.	.	0.038711	0.0167019	0.000242439	7.47829e-05	3.2419	54.4904	27.3197	0	0
AHA001	.	.	.	.	.	.	.	.	0.0483366	0.0154029	0.000327136	5.8691e-05	5.57387	54.4904	27.3197	0	0
AHA001	.	.	.	.	.	.	.	.	0.0318284	0.0175545	0.00036584	5.23773e-05	6.98471	54.4904	27.3197	0	0
AHA001	.	.	.	.	.	.	.	.	0.0456886	0.0250152	0.000420693	0.000112153	3.75106	54.4904	27.3197	0	0
AHA001	.	.	.	.	.	.	.	.	0.0490705	0.0193265	0.000244741	3.91481e-05	6.25167	54.4904	27.3197	0	0
AHA001	.	.	.	.	.	.	.	.	0.0494778	0.0234561	0.00046355	0.000107562	4.30961	54.4904	27.3197	0	0
AHA001	.	.	.	.	.	.	.	.	0.0465864	0.023271	0.000628634	7.27773e-05	8.63778	54.4904	27.3197	0	0
AHA001	.	.	.	.	.	.	.	.	0.0314773	0.0185764	0.000334429	4.85282e-05	6.89144	54.4904	27.3197	0	0
AHA001	.	.	.	.	.	.	.	.	0.0380988	0.0156227	0.000385643	4.05216e-05	9.51697	54.4904	27.3197	0	0
AHA001	.	.	.	.	.	.	.	.	0.0349074	0.020455	0.00030027	7.65483e-05	3.92262	54.4904	27.3197	0	0
AHA001	.	.	.	.	.	.	.	.	0.0485292	0.020181	0.000742019	9.70105e-05	7.64885	54.4904	27.3197	0	0
AHA001	.	.	.	.	.	.	.	.	0.0390166	0.0169762	0.000254658	4.28518e-05	5.94276	54.4904	27.3197	0	0
AHA001	.	.	.	.	.	.	.	.	0.0613897	0.0236919	0.000412268	9.5856e-05	4.30091	54.4904	27.3197	0	0
AHA001	.	.	.	.	.	.	.	.	0.0595219	0.0188015	0.000739828	4.57472e-05	16.1721	54.4904	27.3197	0	0
AHA001	.	.	.	.	.	.	.	.	0.0406384	0.0177526	0.000472229	6.28287e-05	7.51614	54.4904	27.3197	0	0
AHA001	.	.	.	.	.	.	.	.	0.0634168	0.0221367	0.00111787	0.000175856	6.35674	54.4904	27.3197	0	0
AHA001	.	.	.	.	.	.	.	.	0.044068	0.0190295	0.000449698	8.60688e-05	5.22487	54.4904	27.3197	0	0
AHA001	.	.	.	.	.	.	.	.	0.0279459	0.0186062	0.00042055	5.16047e-05	8.14945	54.4904	27.3197	0	0
AHA001	.	.	.	.	.	.	.	.	0.0345224	0.0161101	0.000611095	4.85461e-05	12.5879	54.4904	27.3197	0	0
AHA001	.	.	.	.	.	.	.	.	0.0679166	0.0229793	0.000820803	0.000195265	4.20353	54.4904	27.3197	0	0
AHA001	.	.	.	.	.	.	.	.	0.0440336	0.0217491	0.000803458	9.28216e-05	8.65594	54.4904	27.3197	0	0
AHA001	.	.	.	.	.	.	.	.	0.041908	0.0245118	0.000806419	9.83246e-05	8.2016	54.4904	27.3197	0	0
AHA001	.	.	.	.	.	.	.	.	0.0553208	0.0218586	0.000934527	8.72906e-05	10.7059	54.4904	27.3197	0	0
AHA001	.	.	.	.	.	.	.	.	0.0419532	0.0186465	0.00076419	6.37395e-05	11.9893	54.4904	27.3197	0	0
AHA001	.	.	.	.	.	.	.	.	0.0409366	0.0174972	0.000612445	4.86918e-05	12.578	54.4904	27.3197	0	0
AHA001	.	.	.	.	.	.	.	.	0.0319776	0.0151117	0.000409865	3.50411e-05	11.6967	54.4904	27.3197	0	0
AHA001	.	.	.	.	.	.	.	.	0.0461255	0.0187617	0.000468423	6.53335e-05	7.16972	54.4904	27.3197	0	0
AHA001	.	.	.	.	.	.	.	.	0.0436355	0.0214602	0.000896619	7.00641e-05	12.7971	54.4904	27.3197	0	0
AHA001	.	.	.	.	.	.	.	.	0.0665174	0.0219521	0.00100813	0.000155251	6.49355	54.4904	27.3197	0	0
AHA001	.	.	.	.	.	.	.	.	0.11431	0.0376163	0.00116677	0.000357449	3.26416	54.4904	27.3197	0	0
AHA001	.	.	.	.	.	.	.	.	0.0471233	0.0261811	0.00046845	0.000156343	2.9963	54.4904	27.3197	0	0
AHA001	.	.	.	.	.	.	.	.	0.0357301	0.0222763	0.00043523	0.000135417	3.214	54.4904	27.3197	0	0
AHA001	.	.	.	.	.	.	.	.	0.055295	0.0290654	0.000568173	0.000139656	4.06838	54.4904	27.3197	0	0
AHA001	.	.	.	.	.	.	.	.	0.0645724	0.029984	0.00105032	0.000181533	5.78584	54.4904	27.3197	0	0
AHA001	.	.	.	.	.	.	.	.	0.0362326	0.0187071	0.000167808	8.65149e-05	1.93964	54.4904	27.3197	0	0
AHA001	.	.	.	.	.	.	.	.	0.035343	0.022466	0.000211056	7.75569e-05	2.72131	54.4904	27.3197	0	0
AHA001	.	.	.	.	.	.	.	.	0.0564755	0.0198383	0.000534018	6.2435e-05	8.55318	54.4904	27.3197	0	0
AHA001	.	.	.	.	.	.	.	.	0.0580624	0.0255929	0.00094602	0.000136022	6.9549	54.4904	27.3197	0	0
AHA001	.	.	.	.	.	.	.	.	0.0383442	0.02017	0.000630565	6.05807e-05	10.4087	54.4904	27.3197	0	0
AHA001	.	.	.	.	.	.	.	.	0.0425028	0.022676	0.000765612	7.60061e-05	10.073	54.4904	27.3197	0	0
AHA001	.	.	.	.	.	.	.	.	0.0485085	0.0194487	0.000495473	7.70803e-05	6.42801	54.4904	27.3197	0	0
AHA001	.	.	.	.	.	.	.	.	0.0656712	0.0192902	0.000750256	8.96632e-05	8.36749	54.4904	27.3197	0	0
AHA001	.	.	.	.	.	.	.	.	0.0508308	0.0233468	0.000475054	9.27532e-05	5.1217	54.4904	27.3197	0	0
AHA001	.	.	.	.	.	.	.	.	0.0328367	0.0132502	0.000197903	3.18771e-05	6.20831	54.4904	27.3197	0	0
AHA001	.	.	.	.	.	.	.	.	0.0332255	0.0161436	0.000373677	4.35533e-05	8.57976	54.4904	27.3197	0	0
AHA001	.	.	.	.	.	.	.	.	0.0329269	0.0124974	0.000190839	2.15511e-05	8.85519	54.4904	27.3197	0	0
AHA001	.	.	.	.	.	.	.	.	0.0220942	0.0116147	0.000123146	2.72969e-05	4.51135	54.4904	27.3197	0	0
AHA001	.	.	.	.	.	.	.	.	0.045561	0.019803	0.000737578	5.03333e-05	14.6539	54.4904	27.3197	0	0
AHA001	.	.	.	.	.	.	.	.	0.0414466	0.0139596	0.000309757	3.12542e-05	9.91089	54.4904	27.3197	0	0
AHA001	.	.	.	.	.	.	.	.	0.0280688	0.0121899	0.000170994	2.84893e-05	6.00204	54.4904	27.3197	0	0
AHA001	.	.	.	.	.	.	.	.	0.0251877	0.0132192	0.000180134	2.77279e-05	6.49649	54.4904	27.3197	0	0
AHA001	.	.	.	.	.	.	.	.	0.0739818	0.0250723	0.000657688	0.000158802	4.14156	54.4904	27.3197	0	0
AHA001	.	.	.	.	.	.	.	.	0.0721349	0.0243057	0.00153136	0.000336673	4.54851	54.4904	27.3197	0	0
AHA001	.	.	.	.	.	.	.	.	0.0475806	0.0192932	0.000713241	6.10399e-05	11.6848	54.4904	27.3197	0	0
AHA001	.	.	.	.	.	.	.	.	0.0279496	0.0143516	0.000202455	3.36069e-05	6.02421	54.4904	27.3197	0	0
AHA001	.	.	.	.	.	.	.	.	0.0518494	0.0237655	0.000527745	0.000108796	4.85078	54.4904	27.3197	0	0
AHA001	.	.	.	.	.	.	.	.	0.0527636	0.0207379	0.00044342	9.70912e-05	4.56705	54.4904	27.3197	0	0
AHA001	.	.	.	.	.	.	.	.	0.0768174	0.0238715	0.000815698	8.83508e-05	9.23249	54.4904	27.3197	0	0
AHA001	.	.	.	.	.	.	.	.	0.0741743	0.020006	0.000687873	9.96194e-05	6.90501	54.4904	27.3197	0	0
AHA001	.	.	.	.	.	.	.	.	0.0634512	0.0200344	0.000902956	0.000122652	7.36193	54.4904	27.3197	0	0
AHA001	.	.	.	.	.	.	.	.	0.0319364	0.0147077	0.000306148	7.15659e-05	4.27785	54.4904	27.3197	0	0
AHA001	.	.	.	.	.	.	.	.	0.0442474	0.0146715	0.000549875	4.79886e-05	11.4585	54.4904	27.3197	0	0
AHA001	.	.	.	.	.	.	.	.	0.0349675	0.0147317	0.000263747	6.30344e-05	4.18418	54.4904	27.3197	0	0
AHA001	.	.	.	.	.	.	.	.	0.0367973	0.0216415	0.000485902	0.00013098	3.70974	54.4904	27.3197	0	0
AHA001	.	.	.	.	.	.	.	.	0.0294244	0.0164235	0.000274917	9.509e-05	2.89112	54.4904	27.3197	0	0
AHA001	.	.	.	.	.	.	.	.	0.0258433	0.0192821	0.000248741	0.00012743	1.95198	54.4904	27.3197	0	0
AHA001	.	.	.	.	.	.	.	.	0.0226068	0.015671	0.000175411	9.87771e-05	1.77583	54.4904	27.3197	0	0
AHA001	.	.	.	.	.	.	.	.	0.0333108	0.0157597	0.000258705	7.81805e-05	3.30907	54.4904	27.3197	0	0
AHA001	.	.	.	.	.	.	.	.	0.0229433	0.0149666	0.00015667	6.47072e-05	2.42121	54.4904	27.3197	0	0
AHA001	.	.	.	.	.	.	.	.	0.026261	0.0143698	0.000157515	5.24768e-05	3.00161	54.4904	27.3197	0	0
AHA001	.	.	.	.	.	.	.	.	0.0240261	0.0153215	0.000218198	5.92645e-05	3.68177	54.4904	27.3197	0	0
AHA001	.	.	.	.	.	.	.	.	0.028789	0.0160076	0.000198805	6.93769e-05	2.86558	54.4904	27.3197	0	0
AHA001	.	.	.	.	.	.	.	.	0.0567916	0.0141482	0.000370057	4.40361e-05	8.40349	54.4904	27.3197	0	0
AHA001	.	.	.	.	.	.	.	.	0.0412567	0.0111092	0.000427017	2.30813e-05	18.5006	54.4904	27.3197	0	0
AHA001	.	.	.	.	.	.	.	.	0.0527666	0.0110485	0.000456555	2.21671e-05	20.5961	54.4904	27.3197	0	0
AHA001	.	.	.	.	.	.	.	.	0.0355705	0.016948	0.000544282	7.04853e-05	7.72192	54.4904	27.3197	0	0
AHA001	.	.	.	.	.	.	.	.	0.0315667	0.015993	0.000443615	7.69302e-05	5.76646	54.4904	27.3197	0	0
AHA001	.	.	.	.	.	.	.	.	0.0575116	0.0156725	0.00034376	7.20968e-05	4.76803	54.4904	27.3197	0	0
AHA001	.	.	.	.	.	.	.	.	0.0259815	0.015009	0.000234093	8.5964e-05	2.72315	54.4904	27.3197	0	0
AHA001	.	.	.	.	.	.	.	.	0.0366726	0.016785	0.000722363	8.12302e-05	8.89279	54.4904	27.3197	0	0
AHA001	.	.	.	.	.	.	.	.	0.0285106	0.0160846	0.000472059	7.00973e-05	6.73434	54.4904	27.3197	0	0
AHA001	.	.	.	.	.	.	.	.	0.0361682	0.0146136	0.000345967	6.37435e-05	5.42749	54.4904	27.3197	0	0
AHA001	.	.	.	.	.	.	.	.	0.0212931	0.0139778	0.000175793	5.99103e-05	2.93427	54.4904	27.3197	0	0
AHA001	.	.	.	.	.	.	.	.	0.0206042	0.0147405	0.000172693	7.44051e-05	2.32098	54.4904	27.3197	0	0
AHA001	.	.	.	.	.	.	.	.	0.0223359	0.0145243	0.000196025	5.79047e-05	3.3853	54.4904	27.3197	0	0
AHA001	.	.	.	.	.	.	.	.	0.021245	0.015741	0.000202042	7.11718e-05	2.83879	54.4904	27.3197	0	0
AHA001	.	.	.	.	.	.	.	.	0.0245961	0.0150377	0.000202253	6.45039e-05	3.13552	54.4904	27.3197	0	0
AHA001	.	.	.	.	.	.	.	.	0.0304986	0.0170271	0.000489576	7.11419e-05	6.88168	54.4904	27.3197	0	0
AHA001	.	.	.	.	.	.	.	.	0.0450705	0.0175609	0.000937989	7.68247e-05	12.2095	54.4904	27.3197	0	0
AHA001	.	.	.	.	.	.	.	.	0.0661663	0.0177171	0.000643579	6.87041e-05	9.3674	54.4904	27.3197	0	0
AHA001	.	.	.	.	.	.	.	.	0.0380153	0.0159799	0.00062683	0.000125528	4.99355	54.4904	27.3197	0	0
AHA001	.	.	.	.	.	.	.	.	0.036309	0.0128238	0.000384911	3.55377e-05	10.8311	54.4904	27.3197	0	0
AHA001	.	.	.	.	.	.	.	.	0.0585645	0.0127391	0.000247338	2.81702e-05	8.78013	54.4904	27.3197	0	0
AHA001	.	.	.	.	.	.	.	.	0.0510355	0.0167203	0.000509223	6.1163e-05	8.32567	54.4904	27.3197	0	0
AHA001	.	.	.	.	.	.	.	.	0.0455397	0.0183014	0.000501717	9.76186e-05	5.13956	54.4904	27.3197	0	0
AHA001	.	.	.	.	.	.	.	.	0.143179	0.0180994	0.000606557	0.00010597	5.72386	54.4904	27.3197	0	0
AHA001	.	.	.	.	.	.	.	.	0.0923972	0.0251495	0.00174781	0.000307503	5.68388	54.4904	27.3197	0	0
AF003	07:41:44	0.0142	.	.	.	.	.	.						55.3507	26.3046	1	1
AF003	07:46:44	0.0124	.	.	.	.	.	.						55.3507	26.3046	1	1
AF003	07:51:44	0.0126	0.0130667	.	.	.	.	.	0.0615679	0.0441922	0.00152487	0.000585842	2.60287	55.3507	26.3046	1	1
AF003	07:56:44	0.0136	0.0128667	.	.	.	.	.	0.057931	0.0379879	0.00121053	0.000414099	2.92329	55.3507	26.3046	1	1
AF003	08:01:44	0.014	0.0134	.	.	.	.	.	0.0556665	0.0260484	0.000413862	0.000199009	2.07961	55.3507	26.3046	1	1
AF003	08:06:44	0.015	0.0142	0.0136333	.	.	.	.	0.105117	0.0268949	0.000901308	0.000164882	5.46638	55.3507	26.3046	1	1
AF003	08:11:44	0.0144	0.0144667	0.0136667	.	.	.	.	0.0862937	0.0310399	0.00195869	0.000132271	14.8082	55.3507	26.3046	1	1
AF003	08:16:44	0.0138	0.0144	0.0139	.	.	.	.	0.141022	0.0375723	0.00196119	0.000362056	5.41681	55.3507	26.3046	1	1
AF003	08:21:44	0.013	0.0137333	0.0139667	.	.	.	.	0.0781464	0.0459258	0.00302814	0.000574924	5.26703	55.3507	26.3046	1	1
AF003	08:26:44	0.0126	0.0131333	0.0138	.	.	.	.	0.0633377	0.0316359	0.000860087	0.00031107	2.76493	55.3507	26.3046	1	1
AF003	08:31:44	0.011	0.0122	0.0133	.	.	.	.	0.0578571	0.0346272	0.00151672	0.000266634	5.6884	55.3507	26.3046	1	1
AF003	08:36:44	0.0112	0.0116	0.0126667	0.01315	.	.	.	0.129458	0.0262183	0.00128936	0.000154183	8.36253	55.3507	26.3046	1	1
AF003	08:41:44	0.0116	0.0112667	0.0122	0.0129333	.	.	.	0.101204	0.0366504	0.00278533	0.000387599	7.18611	55.3507	26.3046	1	1
AF003	08:46:44	0.011	0.0112667	0.0117333	0.0128167	.	.	.	0.0629666	0.0280548	0.00121052	0.000204566	5.9175	55.3507	26.3046	1	1
AF003	08:51:44	0.014	0.0122	0.0119	0.0129333	.	.	.	0.0748808	0.0189888	0.000650679	8.97589e-05	7.24919	55.3507	26.3046	1	1
AF003	08:56:44	0.015	0.0133333	0.0123	0.01305	.	.	.	0.08938	0.0291699	0.00121406	0.000315048	3.85357	55.3507	26.3046	1	1
AF003	09:01:44	0.0132	0.0140667	0.0126667	0.0129833	.	.	.	0.117773	0.0328735	0.00146269	0.000319099	4.58381	55.3507	26.3046	1	1
AF003	09:06:44	0.0146	0.0142667	0.0132333	0.01295	.	.	.	0.151117	0.038773	0.00229624	0.000449896	5.10394	55.3507	26.3046	1	1
AF003	09:11:44	0.0236	0.0171333	0.0152333	0.0137167	.	.	.	0.122381	0.0356696	0.00140494	0.000425094	3.30501	55.3507	26.3046	1	1
AF003	09:16:44	0.0196	0.0192667	0.0166667	0.0142	.	.	.	0.07075	0.0304555	0.00146853	0.000219778	6.68188	55.3507	26.3046	1	1
AF003	09:21:44	0.0172	0.0201333	0.0172	0.01455	.	.	.	0.0764684	0.028317	0.0010395	0.000215452	4.82474	55.3507	26.3046	1	1
AF003	09:26:44	0.0156	0.0174667	0.0173	0.0148	.	.	.	0.0867762	0.0399575	0.0020513	0.000330761	6.20176	55.3507	26.3046	1	1
AF003	09:31:44	0.0148	0.0158667	0.0175667	0.0151167	.	.	.	0.0675741	0.0385577	0.00097883	0.000913079	1.07201	55.3507	26.3046	1	1
AF003	09:36:44	0.016	0.0154667	0.0178	0.0155167	0.0143333	.	.	0.0473876	0.0351574	0.000672757	0.000624881	1.07662	55.3507	26.3046	1	1
AF003	09:41:44	0.0178	0.0162	0.0168333	0.0160333	0.0144833	.	.	0.0579283	0.0304014	0.00103191	0.000248649	4.15007	55.3507	26.3046	1	1
AF003	09:46:44	0.0166	0.0168	0.0163333	0.0165	0.0146583	.	.	0.0717784	0.0319011	0.00171279	0.00027867	6.1463	55.3507	26.3046	1	1
AF003	09:51:44	0.0198	0.0180667	0.0167667	0.0169833	0.0149583	.	.	0.0698532	0.0343009	0.0019741	0.000252314	7.82398	55.3507	26.3046	1	1
AF003	09:56:44	0.0188	0.0184	0.0173	0.0173	0.015175	.	.	0.0875727	0.0304803	0.00111547	0.000224978	4.95813	55.3507	26.3046	1	1
AF003	10:01:44	0.0212	0.0199333	0.0183667	0.0179667	0.015475	.	.	0.104209	0.0254943	0.00122944	0.000164101	7.49197	55.3507	26.3046	1	1
AF003	10:06:44	0.021	0.0203333	0.0192	0.0185	0.015725	.	.	0.0977623	0.0393758	0.00305834	0.000387673	7.88897	55.3507	26.3046	1	1
AF003	10:11:44	0.02	0.0207333	0.0195667	0.0182	0.0159583	.	.	0.121955	0.0444016	0.00203913	0.000702855	2.90121	55.3507	26.3046	1	1
AF003	10:16:44	0.0178	0.0196	0.0197667	0.01805	0.016125	.	.	0.0799281	0.0542909	0.00298751	0.00094247	3.16987	55.3507	26.3046	1	1
AF003	10:21:44	0.0168	0.0182	0.0192667	0.0180167	0.0162833	.	.	0.0917398	0.0560215	0.00222695	0.000926408	2.40385	55.3507	26.3046	1	1
AF003	10:26:44	0.0164	0.017	0.0188667	0.0180833	0.0164417	.	.	0.0981038	0.0552114	0.00267867	0.0011015	2.43184	55.3507	26.3046	1	1
AF003	10:31:44	0.0164	0.0165333	0.0180667	0.0182167	0.0166667	.	.	0.0777872	0.0377915	0.00160476	0.000411051	3.90404	55.3507	26.3046	1	1
AF003	10:36:44	0.0168	0.0165333	0.0173667	0.0182833	0.0169	0.01565	.	0.152659	0.0399563	0.00162747	0.000474378	3.43075	55.3507	26.3046	1	1
AF003	10:41:44	0.0156	0.0162667	0.0166333	0.0181	0.0170667	0.0156889	.	0.0653516	0.038421	0.00160243	0.000368033	4.35404	55.3507	26.3046	1	1
AF003	10:46:44	0.0164	0.0162667	0.0164	0.0180833	0.0172917	0.0158	.	0.0935353	0.0296952	0.000970455	0.000280134	3.46425	55.3507	26.3046	1	1
AF003	10:51:44	0.0164	0.0161333	0.0163333	0.0178	0.0173917	0.0159056	.	0.0674742	0.0460446	0.00210414	0.000648168	3.24629	55.3507	26.3046	1	1
AF003	10:56:44	0.0164	0.0164	0.0163333	0.0176	0.01745	0.0159833	.	0.0951289	0.0321928	0.00202445	0.000277405	7.29781	55.3507	26.3046	1	1
AF003	11:01:44	0.0162	0.0163333	0.0163	0.0171833	0.017575	0.0160444	.	0.125879	0.0317451	0.00191539	0.00030792	6.22041	55.3507	26.3046	1	1
AF003	11:06:44	0.0222	0.0182667	0.0172	0.0172833	0.0178917	0.0162444	.	0.0906768	0.0456903	0.00352527	0.000483868	7.2856	55.3507	26.3046	1	1
AF003	11:11:44	0.0188	0.0190667	0.0177333	0.0171833	0.0176917	0.0163667	.	0.0800651	0.0417023	0.00328752	0.000527944	6.22702	55.3507	26.3046	1	1
AF003	11:16:44	0.0184	0.0198	0.0180667	0.0172333	0.0176417	0.0164944	.	0.0938056	0.0382308	0.00268997	0.000305235	8.81278	55.3507	26.3046	1	1
AF003	11:21:44	0.0206	0.0192667	0.0187667	0.01755	0.0177833	0.0167056	.	0.100836	0.0403009	0.00282426	0.000350245	8.06367	55.3507	26.3046	1	1
AF003	11:26:44	0.0236	0.0208667	0.0199667	0.01815	0.0181167	0.0170111	.	0.0606817	0.0292647	0.00211433	0.000246553	8.57556	55.3507	26.3046	1	1
AF003	11:31:44	0.0208	0.0216667	0.0207333	0.0185167	0.0183667	0.0172833	.	0.106605	0.0236676	0.00084596	0.00015458	5.47264	55.3507	26.3046	1	1
AF003	11:36:44	0.0226	0.0223333	0.0208	0.019	0.0186417	0.0176	0.0164875	0.118033	0.031939	0.0023698	0.000241374	9.81796	55.3507	26.3046	1	1
AF003	11:41:44	0.0242	0.0225333	0.0217	0.0197167	0.0189083	0.01795	0.0166958	0.0991133	0.0234498	0.00100238	0.000311374	3.21922	55.3507	26.3046	1	1
AF003	11:46:44	0.0224	0.0230667	0.0223667	0.0202167	0.01915	0.0182667	0.0169042	0.0494311	0.0234585	0.000812082	0.000146198	5.55467	55.3507	26.3046	1	1
AF003	11:51:44	0.0236	0.0234	0.0228667	0.0208167	0.0193083	0.0185333	0.0171333	0.0575425	0.0242426	0.00121727	0.000127684	9.53346	55.3507	26.3046	1	1
AF003	11:56:44	0.024	0.0233333	0.0229333	0.02145	0.019525	0.0187833	0.01735	0.0522406	0.0232702	0.00127252	0.000115527	11.0149	55.3507	26.3046	1	1
AF003	12:01:44	0.0242	0.0239333	0.0235	0.0221167	0.01965	0.0190889	0.0175625	0.0776518	0.0197956	0.000941453	7.28227e-05	12.928	55.3507	26.3046	1	1
AF003	12:06:44	0.0208	0.023	0.0232	0.022	0.0196417	0.0192611	0.0176833	0.0545075	0.0259322	0.00173908	0.000146413	11.8779	55.3507	26.3046	1	1
AF003	12:11:44	0.0198	0.0216	0.0224667	0.0220833	0.0196333	0.0191556	0.0177958	0.061345	0.0318461	0.00256553	0.000243386	10.541	55.3507	26.3046	1	1
AF003	12:16:44	0.019	0.0198667	0.0219	0.0221333	0.0196833	0.0191389	0.0179042	0.0545598	0.0260238	0.00179939	0.000148202	12.1415	55.3507	26.3046	1	1
AF003	12:21:44	0.017	0.0186	0.0208	0.0218333	0.0196917	0.0191333	0.0179875	0.0528366	0.0182068	0.000644707	7.00283e-05	9.20638	55.3507	26.3046	1	1
AF003	12:26:44	0.0166	0.0175333	0.0195667	0.02125	0.0197	0.0191611	0.0180708	0.0458075	0.0199088	0.000779158	8.15091e-05	9.55915	55.3507	26.3046	1	1
AF003	12:31:44	0.0214	0.0183333	0.0191	0.0213	0.0199083	0.0193444	0.0182875	0.0421833	0.0176518	0.000516359	9.85125e-05	5.24156	55.3507	26.3046	1	1
AF003	12:36:44	0.0206	0.0195333	0.0190667	0.0211333	0.0200667	0.0194722	0.0184833	0.0398668	0.0193394	0.000919309	9.25162e-05	9.93674	55.3507	26.3046	1	1
AF003	12:41:44	0.0132	0.0184	0.0179667	0.0202167	0.0199667	0.0193444	0.0185167	0.0774941	0.0170296	0.000670417	6.75885e-05	9.9191	55.3507	26.3046	1	1
AF003	12:46:44	0.0134	0.0157333	0.0170333	0.0194667	0.0198417	0.0192556	0.0185667	0.0859175	0.0185505	0.000883795	7.98745e-05	11.0648	55.3507	26.3046	1	1
AF003	12:51:44	0.0136	0.0134	0.0164667	0.0186333	0.019725	0.0190833	0.0185583	0.0716846	0.0185193	0.000787757	9.76523e-05	8.06696	55.3507	26.3046	1	1
AF003	12:56:44	0.0146	0.0138667	0.0161333	0.01785	0.01965	0.0189667	0.01855	0.110626	0.0183261	0.00108647	9.30081e-05	11.6815	55.3507	26.3046	1	1
AF003	13:01:44	0.015	0.0144	0.0150667	0.0170833	0.0196	0.0187944	0.0185875	0.055373	0.020369	0.00134121	0.000189581	7.0746	55.3507	26.3046	1	1
AF003	13:06:44	0.0122	0.0139333	0.0136667	0.0163667	0.0191833	0.01855	0.0185375	0.0712608	0.0191169	0.000749511	9.47022e-05	7.9144	55.3507	26.3046	1	1
AF003	13:11:44	0.0112	0.0128	0.0133333	0.01565	0.0188667	0.0183056	0.0182792	0.0725469	0.0199023	0.00128807	5.60227e-05	22.9919	55.3507	26.3046	1	1
AF003	13:16:44	0.0238	0.0157333	0.0150667	0.01605	0.0190917	0.0184722	0.0183667	0.0888783	0.0200619	0.000800073	7.73347e-05	10.3456	55.3507	26.3046	1	1
AF003	13:21:44	0.0194	0.0181333	0.0160333	0.01625	0.0190417	0.0185444	0.0184125	0.100379	0.021537	0.00105135	6.3709e-05	16.5024	55.3507	26.3046	1	1
AF003	13:26:44	0.0106	0.0179333	0.0153667	0.01575	0.0185	0.0183833	0.0183083	0.0424286	0.0220957	0.000597672	0.000124115	4.81547	55.3507	26.3046	1	1
AF003	13:31:44	0.0094	0.0131333	0.0144333	0.01475	0.018025	0.0181889	0.0181958	0.0571019	0.0226133	0.00116985	8.93223e-05	13.097	55.3507	26.3046	1	1
AF003	13:36:44	0.0102	0.0100667	0.0141	0.0138833	0.0175083	0.0180056	0.018075	0.0589837	0.0242039	0.00109275	0.000182058	6.00221	55.3507	26.3046	1	1
AF003	13:41:44	0.0096	0.00973333	0.0138333	0.0135833	0.0169	0.0178389	0.0179042	0.0673228	0.0258056	0.00169357	0.00010514	16.1078	55.3507	26.3046	1	1
AF003	13:46:44	0.0088	0.00953333	0.0113333	0.0132	0.0163333	0.0176278	0.0177417	0.0540564	0.0248188	0.00164241	8.68478e-05	18.9114	55.3507	26.3046	1	1
AF003	13:51:44	0.0088	0.00906667	0.00956667	0.0128	0.0157167	0.0174167	0.0175125	0.0694871	0.0329962	0.00337149	0.000298633	11.2897	55.3507	26.3046	1	1
AF003	13:56:44	0.0088	0.0088	0.00926667	0.0123167	0.0150833	0.0172056	0.0173042	0.120926	0.0260394	0.00107551	0.000376663	2.85536	55.3507	26.3046	1	1
AF003	14:01:44	0.0094	0.009	0.00926667	0.01185	0.0144667	0.0170167	0.0170583	0.0846993	0.0273252	0.00169718	0.000246469	6.88598	55.3507	26.3046	1	1
AF003	14:06:44	0.0092	0.00913333	0.0091	0.0116	0.0139833	0.0166556	0.0168125	0.115752	0.0303845	0.00142887	0.000195067	7.32502	55.3507	26.3046	1	1
AF003	14:11:44	0.0086	0.00906667	0.00893333	0.0113833	0.0135167	0.0163722	0.016575	0.14372	0.0338128	0.00213855	0.000294633	7.25835	55.3507	26.3046	1	1
AF019	07:55:06	0.012	.	.	.	.	.	.	0.084873	0.0727765	0.00381595	0.00183183	2.08314	32.4055	24.4124	0	0
AF019	08:00:06	0.0122	.	.	.	.	.	.	0.189177	0.0728965	0.0105116	0.00359502	2.92393	32.4055	24.4124	0	0
AF019	08:05:06	0.011	.	.	.	.	.	.	0.131564	0.0716928	0.00630813	0.00255265	2.47121	32.4055	24.4124	0	0
AF019	08:10:06	0.0128	0.012	.	.	.	.	.	0.109926	0.0584899	0.0039582	0.00211404	1.87234	32.4055	24.4124	0	0
AF019	08:15:06	0.0128	0.0122	.	.	.	.	.	0.10048	0.0658182	0.00422498	0.00219762	1.92253	32.4055	24.4124	0	0
AF019	08:20:06	0.0154	0.0136667	.	.	.	.	.	0.0999344	0.0504083	0.00366791	0.00124749	2.94023	32.4055	24.4124	0	0
AF019	08:25:06	0.0126	0.0136	0.0128	.	.	.	.	0.136736	0.0595162	0.00381799	0.00152606	2.50186	32.4055	24.4124	0	0
AF019	08:30:06	0.0156	0.0145333	0.0133667	.	.	.	.	0.0899947	0.0651125	0.00384003	0.0018439	2.08256	32.4055	24.4124	0	0
AF019	08:35:06	0.0166	0.0149333	0.0143	.	.	.	.	0.0984174	0.0608395	0.004099	0.00190651	2.15	32.4055	24.4124	0	0
AF019	08:40:06	0.0168	0.0163333	0.0149667	.	.	.	.	0.0944996	0.0467794	0.00283435	0.00124028	2.28525	32.4055	24.4124	0	0
AF019	08:45:06	0.0166	0.0166667	0.0156	.	.	.	.	0.0982301	0.0437045	0.00371568	0.00109088	3.40613	32.4055	24.4124	0	0
AF019	08:50:06	0.0154	0.0162667	0.0156	.	.	.	.	0.0849952	0.0526107	0.00363847	0.00187372	1.94184	32.4055	24.4124	0	0
AF019	08:55:06	0.0146	0.0155333	0.0159333	0.0143667	.	.	.	0.0926812	0.0576925	0.00331235	0.00147782	2.24138	32.4055	24.4124	0	0
AF019	09:00:06	0.0146	0.0148667	0.0157667	0.0145667	.	.	.	0.0883874	0.0566855	0.00204742	0.00105236	1.94555	32.4055	24.4124	0	0
AF019	09:05:06	0.014	0.0144	0.0153333	0.0148167	.	.	.	0.118777	0.0620967	0.00252878	0.0023688	1.06754	32.4055	24.4124	0	0
AF019	09:10:06	0.0136	0.0140667	0.0148	0.0148833	.	.	.	0.0895126	0.059972	0.00208493	0.000884672	2.35673	32.4055	24.4124	0	0
AF019	09:15:06	0.013	0.0135333	0.0142	0.0149	.	.	.	0.179722	0.0534324	0.00230872	0.0012947	1.78321	32.4055	24.4124	0	0
AF019	09:20:06	0.019	0.0152	0.0148	0.0152	.	.	.	0.0639195	0.0569201	0.00213076	0.000979142	2.17615	32.4055	24.4124	0	0
AF019	09:25:06	0.0666	0.0328667	0.0234667	0.0197	.	.	.	0.0716528	0.067636	0.00197289	0.00182857	1.07893	32.4055	24.4124	0	0
AF019	09:30:06	0.1166	0.0674	0.0404667	0.0281167	.	.	.	0.0735273	0.0664703	0.00248492	0.00144749	1.71671	32.4055	24.4124	0	0
AF019	09:35:06	0.1604	0.114533	0.0648667	0.0401	.	.	.	0.0716508	0.055175	0.00162089	0.00193499	0.837674	32.4055	24.4124	0	0
AF019	09:40:06	0.1638	0.146933	0.0899	0.05235	.	.	.	0.107722	0.0551	0.00168549	0.00115062	1.46485	32.4055	24.4124	0	0
AF019	09:45:06	0.1482	0.157467	0.112433	0.0633167	.	.	.	0.0818832	0.0562742	0.00241201	0.00144717	1.66671	32.4055	24.4124	0	0
AF019	09:50:06	0.1598	0.157267	0.1359	0.07535	.	.	.	0.0668804	0.0472136	0.00172377	0.000776299	2.2205	32.4055	24.4124	0	0
AF019	09:55:06	0.1532	0.153733	0.150333	0.0869	0.0506333	.	.	0.0754457	0.0436884	0.00131297	0.000632058	2.07729	32.4055	24.4124	0	0
AF019	10:00:06	0.1746	0.162533	0.16	0.100233	0.0574	.	.	0.0922904	0.049003	0.0019672	0.00106017	1.85555	32.4055	24.4124	0	0
AF019	10:05:06	0.2192	0.182333	0.1698	0.117333	0.066075	.	.	0.0814926	0.0614046	0.00327662	0.00219869	1.49026	32.4055	24.4124	0	0
AF019	10:10:06	0.2594	0.217733	0.185733	0.137817	0.07635	.	.	0.108188	0.0602293	0.0019842	0.00213165	0.930828	32.4055	24.4124	0	0
AF019	10:15:06	0.4046	0.2944	0.228467	0.17045	0.092675	.	.	0.070582	0.0524326	0.00177306	0.00142558	1.24375	32.4055	24.4124	0	0
AF019	10:20:06	0.606	0.423333	0.302833	0.219367	0.117283	.	.	0.0849645	0.054566	0.00318295	0.00112906	2.81912	32.4055	24.4124	0	0
AF019	10:25:06	0.4872	0.499267	0.3585	0.254417	0.137058	.	.	0.131395	0.0489688	0.00346561	0.00124983	2.77287	32.4055	24.4124	0	0
AF019	10:30:06	0.2958	0.463	0.3787	0.26935	0.148733	.	.	0.108657	0.0532993	0.00234855	0.00189249	1.24098	32.4055	24.4124	0	0
AF019	10:35:06	0.0148	0.265933	0.344633	0.257217	0.148658	.	.	0.156985	0.0559715	0.00309695	0.00108117	2.86444	32.4055	24.4124	0	0
AF019	10:40:06	0.0156	0.108733	0.304	0.244867	0.148608	.	.	0.0757014	0.0565149	0.00100545	0.000713567	1.40905	32.4055	24.4124	0	0
AF019	10:45:06	0.0142	0.0148667	0.238933	0.2337	0.148508	.	.	0.086704	0.0611141	0.00173947	0.00165169	1.05315	32.4055	24.4124	0	0
AF019	10:50:06	0.013	0.0142667	0.1401	0.221467	0.148408	.	.	0.0646056	0.0595805	0.00145318	0.00110813	1.31138	32.4055	24.4124	0	0
AF019	10:55:06	0.0124	0.0132	0.0609667	0.209733	0.148317	0.103667	.	0.0658933	0.0537731	0.00176531	0.000796915	2.21518	32.4055	24.4124	0	0
AF019	11:00:06	0.013	0.0128	0.0138333	0.196267	0.14825	0.103689	.	0.0590398	0.0443879	0.00249286	0.000509612	4.89168	32.4055	24.4124	0	0
AF019	11:05:06	0.013	0.0128	0.0135333	0.179083	0.148208	0.103744	.	0.0857058	0.052693	0.00281067	0.00115789	2.42741	32.4055	24.4124	0	0
AF019	11:10:06	0.013	0.013	0.0131	0.15855	0.148183	0.10375	.	0.098477	0.0681563	0.00276544	0.00241506	1.14508	32.4055	24.4124	0	0
AF019	11:15:06	0.013	0.013	0.0129	0.125917	0.148183	0.103756	.	0.0790036	0.0566872	0.00186724	0.00115748	1.61319	32.4055	24.4124	0	0
AF019	11:20:06	0.0128	0.0129333	0.0128667	0.0764833	0.147925	0.103683	.	0.0929219	0.0547004	0.00159013	0.0012483	1.27384	32.4055	24.4124	0	0
AF019	11:25:06	0.0154	0.0137333	0.0133667	0.0371667	0.145792	0.103761	.	0.0720371	0.0548671	0.00111507	0.00132134	0.843893	32.4055	24.4124	0	0
AF019	11:30:06	0.0206	0.0162667	0.0146333	0.0142333	0.141792	0.1039	.	0.12485	0.0364274	0.000832129	0.000494566	1.68254	32.4055	24.4124	0	0
AF019	11:35:06	0.0204	0.0188	0.0158667	0.0147	0.135958	0.104006	.	0.0903817	0.0627868	0.0014322	0.00176331	0.812222	32.4055	24.4124	0	0
AF019	11:40:06	0.017	0.0193333	0.0165333	0.0148167	0.129842	0.104011	.	0.125553	0.0618522	0.00295254	0.00137765	2.14317	32.4055	24.4124	0	0
AF019	11:45:06	0.0154	0.0176	0.0169333	0.0149167	0.124308	0.103978	.	0.111959	0.0646266	0.00231586	0.00205813	1.12523	32.4055	24.4124	0	0
AF019	11:50:06	0.014	0.0154667	0.0171333	0.015	0.118233	0.103939	.	0.0826583	0.0714338	0.00292704	0.00251662	1.16308	32.4055	24.4124	0	0
AF019	11:55:06	0.0146	0.0146667	0.017	0.0151833	0.112458	0.103939	0.0815458	0.147887	0.0674278	0.00538669	0.00183474	2.93594	32.4055	24.4124	0	0
AF019	12:00:06	0.0142	0.0142667	0.0159333	0.0152833	0.105775	0.103928	0.0815875	0.124106	0.0729184	0.00591513	0.00199016	2.97219	32.4055	24.4124	0	0
AF019	12:05:06	0.0148	0.0145333	0.015	0.0154333	0.0972583	0.10395	0.0816667	0.120126	0.0801481	0.00507039	0.00301639	1.68095	32.4055	24.4124	0	0
AF019	12:10:06	0.018	0.0156667	0.0151667	0.01585	0.0872	0.104072	0.081775	0.110646	0.0945387	0.00563096	0.00325891	1.72787	32.4055	24.4124	0	0
AF019	12:15:06	0.0174	0.0167333	0.0155	0.0162167	0.0710667	0.104194	0.0818708	0.17149	0.0862349	0.00735951	0.00275872	2.66773	32.4055	24.4124	0	0
AF019	12:20:06	0.0196	0.0183333	0.0164333	0.0167833	0.0466333	0.104211	0.0819583	0.0943855	0.042108	0.00121112	0.000824388	1.46911	32.4055	24.4124	0	0
AF019	12:25:06	0.0196	0.0188667	0.0172667	0.0171333	0.02715	0.102906	0.0821042	0.091876	0.0752339	0.00333057	0.00187786	1.7736	32.4055	24.4124	0	0
AF019	12:30:06	0.0152	0.0181333	0.0174333	0.0166833	0.0154583	0.100089	0.0820958	0.0750529	0.0501939	0.0028505	0.00103098	2.76485	32.4055	24.4124	0	0
AF019	12:35:06	0.0162	0.017	0.0176667	0.0163333	0.0155167	0.0960833	0.0820875	0.0940614	0.0571172	0.00362573	0.001706	2.12528	32.4055	24.4124	0	0
AF019	12:40:06	0.0154	0.0156	0.0172333	0.0162	0.0155083	0.0919611	0.0820583	0.128803	0.0989275	0.00458861	0.00368497	1.24522	32.4055	24.4124	0	0
AF019	12:45:06	0.016	0.0158667	0.017	0.01625	0.0155833	0.0882889	0.0820458	0.0975895	0.083991	0.00222948	0.00213005	1.04668	32.4055	24.4124	0	0
AF019	12:50:06	0.0164	0.0159333	0.0164667	0.01645	0.015725	0.0843056	0.0820667	0.0909952	0.0702016	0.00376558	0.00243501	1.54643	32.4055	24.4124	0	0
AF019	12:55:06	0.0158	0.0160667	0.0158333	0.01655	0.0158667	0.0804889	0.0820917	0.0964969	0.0694589	0.00326716	0.00138656	2.35631	32.4055	24.4124	0	0
AF019	13:00:06	0.0164	0.0162	0.0160333	0.0167333	0.0160083	0.0760944	0.0821292	0.131043	0.0677525	0.0038587	0.00176757	2.18305	32.4055	24.4124	0	0
AF019	13:05:06	0.0178	0.0166667	0.0163	0.0169833	0.0162083	0.0705	0.0822083	0.115333	0.0702477	0.00402569	0.00212993	1.89006	32.4055	24.4124	0	0
AF019	13:10:06	0.0186	0.0176	0.0168333	0.0170333	0.0164417	0.0638111	0.0823125	0.108514	0.0518982	0.00319638	0.0011949	2.67502	32.4055	24.4124	0	0
AF019	13:15:06	0.0178	0.0180667	0.0171333	0.0170667	0.0166417	0.0530667	0.0824125	0.0890386	0.0726258	0.00319976	0.00215357	1.48579	32.4055	24.4124	0	0
AF019	13:20:06	0.0168	0.0177333	0.0172	0.0168333	0.0168083	0.0367	0.0823667	0.108553	0.0448107	0.00440474	0.000835047	5.27484	32.4055	24.4124	0	0
AF019	13:25:06	0.2338	0.0894667	0.0535333	0.0346833	0.0259083	0.0296611	0.08585	0.0971939	0.0567063	0.00434062	0.00172284	2.51946	32.4055	24.4124	0	0
AF019	13:30:06	0.71	0.3202	0.169133	0.0925833	0.0546333	0.0411667	0.0982125	0.099984	0.0660412	0.00535057	0.00165495	3.23307	32.4055	24.4124	0	0
AF019	13:35:06	0.6374	0.527067	0.2724	0.14435	0.0803417	0.0584611	0.10815	0.0942968	0.0589885	0.00567299	0.00149347	3.79853	32.4055	24.4124	0	0
AF019	13:40:06	0.6164	0.6546	0.372033	0.194433	0.105317	0.07515	0.117579	0.0816253	0.0497324	0.00509981	0.00148265	3.43966	32.4055	24.4124	0	0
AF019	13:45:06	0.7524	0.668733	0.494467	0.2558	0.136025	0.0956556	0.130167	0.0933246	0.0467815	0.0044859	0.00111731	4.01491	32.4055	24.4124	0	0
AF019	13:50:06	0.6606	0.676467	0.601767	0.309483	0.162967	0.113644	0.1406	0.087005	0.0436972	0.00324953	0.00103607	3.1364	32.4055	24.4124	0	0
AF019	13:55:06	0.554	0.655667	0.655133	0.354333	0.185442	0.128689	0.14895	0.0900182	0.0523278	0.00371644	0.00145945	2.54647	32.4055	24.4124	0	0
AF019	14:00:06	0.5288	0.581133	0.624933	0.397033	0.206883	0.143017	0.156329	0.129842	0.0483199	0.00469808	0.00122651	3.83045	32.4055	24.4124	0	0
AF019	14:05:06	0.639	0.573933	0.6252	0.4488	0.232892	0.160406	0.165075	0.0969807	0.0414647	0.00261595	0.00102863	2.54314	32.4055	24.4124	0	0
AF019	14:10:06	0.1614	0.443067	0.549367	0.4607	0.238867	0.164528	0.163033	0.1311	0.0391617	0.00258282	0.000709165	3.64206	32.4055	24.4124	0	0
AF019	14:15:06	0.016	0.272133	0.426633	0.46055	0.238808	0.164611	0.154938	0.103965	0.0447207	0.00395737	0.00096343	4.10758	32.4055	24.4124	0	0
AF019	14:20:06	0.0162	0.0645333	0.319233	0.4605	0.238667	0.164706	0.14265	0.0999775	0.0422871	0.00311084	0.000987284	3.15091	32.4055	24.4124	0	0
AF019	14:25:06	0.014	0.0154	0.229233	0.442183	0.238433	0.164667	0.132792	0.0885081	0.051733	0.00422782	0.00114026	3.70777	32.4055	24.4124	0	0
AF006	07:44:47	0.0186	.	.	.	.	.	.						49.2137	30.0212	0	0
AF006	07:49:47	0.0228	.	.	.	.	.	.						49.2137	30.0212	0	0
AF006	07:54:47	0.0262	0.0225333	.	.	.	.	.						49.2137	30.0212	0	0
AF006	07:59:47	0.0298	0.0262667	.	.	.	.	.						49.2137	30.0212	0	0
AF006	08:04:47	0.027	0.0276667	.	.	.	.	.						49.2137	30.0212	0	0
AF006	08:09:47	0.024	0.0269333	0.0247333	.	.	.	.						49.2137	30.0212	0	0
AF006	08:14:47	0.0234	0.0248	0.0255333	.	.	.	.						49.2137	30.0212	0	0
AF006	08:19:47	0.0264	0.0246	0.0261333	.	.	.	.						49.2137	30.0212	0	0
AF006	08:24:47	0.024	0.0246	0.0257667	.	.	.	.						49.2137	30.0212	0	0
AF006	08:29:47	0.0248	0.0250667	0.0249333	.	.	.	.	0.0424171	0.0303632	0.000674332	0.00035634	1.89238	49.2137	30.0212	0	0
AF006	08:34:47	0.0252	0.0246667	0.0246333	.	.	.	.	0.0458812	0.0275571	0.000509791	0.000316999	1.60818	49.2137	30.0212	0	0
AF006	08:39:47	0.0258	0.0252667	0.0249333	0.0248333	.	.	.	0.0596743	0.0295219	0.000904543	0.000254198	3.55842	49.2137	30.0212	0	0
AF006	08:44:47	0.027	0.026	0.0255333	0.0255333	.	.	.	0.0539761	0.0266229	0.000585194	0.000220992	2.64803	49.2137	30.0212	0	0
AF006	08:49:47	0.0256	0.0261333	0.0254	0.0257667	.	.	.	0.07305	0.0301213	0.00109058	0.000327783	3.32714	49.2137	30.0212	0	0
AF006	08:54:47	0.0272	0.0266	0.0259333	0.02585	.	.	.	0.0649791	0.0300033	0.000972699	0.000324369	2.99874	49.2137	30.0212	0	0
AF006	08:59:47	0.0272	0.0266667	0.0263333	0.0256333	.	.	.	0.0491723	0.0272298	0.000435679	0.000228915	1.90323	49.2137	30.0212	0	0
AF006	09:04:47	0.0322	0.0288667	0.0275	0.0260667	.	.	.	0.0661265	0.0282155	0.000582953	0.000317076	1.83853	49.2137	30.0212	0	0
AF006	09:09:47	0.0442	0.0345333	0.0305667	0.02775	.	.	.	0.0530808	0.0273347	0.0005403	0.000248935	2.17045	49.2137	30.0212	0	0
AF006	09:14:47	0.0378	0.0380667	0.0323667	0.02895	.	.	.	0.0657987	0.0247829	0.000729541	0.000197546	3.69302	49.2137	30.0212	0	0
AF006	09:19:47	0.0338	0.0386	0.0337333	0.0295667	.	.	.	0.0461215	0.0252674	0.000684071	0.000203026	3.36938	49.2137	30.0212	0	0
AF006	09:24:47	0.0318	0.0344667	0.0345	0.0302167	.	.	.	0.0629986	0.0264755	0.0009407	0.000244129	3.85329	49.2137	30.0212	0	0
AF006	09:29:47	0.0314	0.0323333	0.0352	0.0307667	.	.	.	0.137605	0.0292613	0.00100305	0.000277524	3.61428	49.2137	30.0212	0	0
AF006	09:34:47	0.1022	0.0551333	0.0468667	0.0371833	.	.	.	0.0749159	0.0357404	0.00193365	0.000380107	5.08712	49.2137	30.0212	0	0
AF006	09:39:47	0.1488	0.0941333	0.0643	0.0474333	0.0361333	.	.	0.0843969	0.0283899	0.00160845	0.000302874	5.31062	49.2137	30.0212	0	0
AF006	09:44:47	0.2194	0.1568	0.0945667	0.0634667	0.0445	.	.	0.0729179	0.0245895	0.000841735	0.000174057	4.83597	49.2137	30.0212	0	0
AF006	09:49:47	0.04	0.136067	0.0956	0.0646667	0.0452167	.	.	0.0404963	0.017731	0.000906535	6.97635e-05	12.9944	49.2137	30.0212	0	0
AF006	09:54:47	0.0538	0.1044	0.0992667	0.0668833	0.0463667	.	.	0.112274	0.0290873	0.00122645	0.000171968	7.13185	49.2137	30.0212	0	0
AF006	09:59:47	0.1544	0.0827333	0.119767	0.0774833	0.0515583	.	.	0.0784016	0.0384571	0.00159262	0.000488422	3.26075	49.2137	30.0212	0	0
AF006	10:04:47	0.1016	0.103267	0.119667	0.0832667	0.0546667	.	.	0.0801875	0.0357372	0.00209248	0.000344976	6.06558	49.2137	30.0212	0	0
AF006	10:09:47	0.2362	0.164067	0.134233	0.0992667	0.0635083	.	.	0.0764452	0.0335975	0.000718618	0.000344387	2.08666	49.2137	30.0212	0	0
AF006	10:14:47	0.2918	0.209867	0.1463	0.120433	0.0746917	.	.	0.0658397	0.0355519	0.00113773	0.000501146	2.27026	49.2137	30.0212	0	0
AF006	10:19:47	0.1122	0.2134	0.158333	0.126967	0.0782667	.	.	0.0656344	0.0300988	0.00138433	0.000346543	3.99468	49.2137	30.0212	0	0
AF006	10:24:47	0.1366	0.1802	0.172133	0.1357	0.0829583	.	.	0.0739916	0.0306259	0.00123444	0.000289623	4.26223	49.2137	30.0212	0	0
AF006	10:29:47	0.4386	0.229133	0.2195	0.169633	0.1002	.	.	0.0664976	0.033694	0.00147349	0.000385522	3.82206	49.2137	30.0212	0	0
AF006	10:34:47	0.201	0.258733	0.236067	0.177867	0.107525	.	.	0.0544578	0.0281355	0.000948081	0.000276955	3.42323	49.2137	30.0212	0	0
AF006	10:39:47	0.0874	0.242333	0.211267	0.17275	0.110092	0.0816722	.	0.100405	0.0258737	0.00110021	0.000227075	4.84514	49.2137	30.0212	0	0
AF006	10:44:47	0.0636	0.117333	0.173233	0.159767	0.111617	0.0829222	.	0.0644428	0.0294985	0.0012387	0.000374924	3.30387	49.2137	30.0212	0	0
AF006	10:49:47	0.326	0.159	0.208867	0.1836	0.124133	0.0913444	.	0.0882454	0.0307372	0.00211151	0.000570489	3.70123	49.2137	30.0212	0	0
AF006	10:54:47	0.2166	0.202067	0.2222	0.197167	0.132025	0.0966333	.	0.0996463	0.0325567	0.00165354	0.000932431	1.77336	49.2137	30.0212	0	0
AF006	10:59:47	0.0982	0.2136	0.165467	0.192483	0.134983	0.0985333	.	0.0611319	0.0275653	0.00126273	0.000264291	4.7778	49.2137	30.0212	0	0
AF006	11:04:47	0.0674	0.1274	0.1432	0.189633	0.13645	0.0996556	.	0.0921604	0.0268976	0.00169513	0.000531342	3.19028	49.2137	30.0212	0	0
AF006	11:09:47	0.084	0.0832	0.142633	0.17695	0.138108	0.101322	.	0.0974262	0.0260691	0.00172207	0.000438598	3.92631	49.2137	30.0212	0	0
AF006	11:14:47	0.2764	0.1426	0.1781	0.175667	0.14805	0.10835	.	0.0663937	0.0225027	0.000576478	0.000170588	3.37936	49.2137	30.0212	0	0
AF006	11:19:47	0.1118	0.1574	0.1424	0.175633	0.1513	0.110722	.	0.0532618	0.0241788	0.00122969	0.000174514	7.04637	49.2137	30.0212	0	0
AF006	11:24:47	0.0694	0.152533	0.117867	0.170033	0.152867	0.111983	.	0.0604439	0.0198706	0.000662883	0.000109991	6.0267	49.2137	30.0212	0	0
AF006	11:29:47	0.0408	0.074	0.1083	0.136883	0.153258	0.112428	.	0.0583001	0.0212659	0.000773318	0.000126406	6.11773	49.2137	30.0212	0	0
AF006	11:34:47	0.0398	0.05	0.1037	0.12345	0.150658	0.112833	.	0.0572662	0.0219629	0.000726938	0.000138627	5.24384	49.2137	30.0212	0	0
AF006	11:39:47	0.0398	0.0401333	0.0963333	0.119483	0.146117	0.113222	0.091125	0.0811266	0.0302304	0.00145358	0.000328672	4.42259	49.2137	30.0212	0	0
AF006	11:44:47	0.0378	0.0391333	0.0565667	0.117333	0.13855	0.113522	0.091525	0.0603951	0.0324835	0.0010973	0.000513419	2.13724	49.2137	30.0212	0	0
AF006	11:49:47	0.0366	0.0380667	0.0440333	0.0932167	0.138408	0.113828	0.0918125	0.054261	0.0268447	0.000743957	0.000396861	1.8746	49.2137	30.0212	0	0
AF006	11:54:47	0.036	0.0368	0.0384667	0.0781667	0.137667	0.114072	0.0920167	0.0855296	0.0207605	0.000655364	0.000142242	4.60739	49.2137	30.0212	0	0
AF006	11:59:47	0.037	0.0365333	0.0378333	0.0730667	0.132775	0.114344	0.0921667	0.053684	0.0231528	0.000843313	0.000223277	3.77698	49.2137	30.0212	0	0
AF006	12:04:47	0.0366	0.0365333	0.0373	0.0705	0.130067	0.114467	0.0923667	0.0413919	0.0204037	0.00066826	0.000160925	4.15262	49.2137	30.0212	0	0
AF006	12:09:47	0.0348	0.0361333	0.0364667	0.0664	0.121675	0.114206	0.0925917	0.0620526	0.0192565	0.000671006	0.000175597	3.82128	49.2137	30.0212	0	0
AF006	12:14:47	0.0352	0.0355333	0.0360333	0.0463	0.110983	0.114133	0.0928375	0.0833041	0.0222279	0.000888667	0.000150326	5.9116	49.2137	30.0212	0	0
AF006	12:19:47	0.0484	0.0394667	0.038	0.0410167	0.108325	0.114539	0.0932958	0.0853105	0.0264336	0.000995395	0.000254046	3.91817	49.2137	30.0212	0	0
AF006	12:24:47	0.0498	0.0444667	0.0403	0.0393833	0.104708	0.115039	0.0938333	0.069514	0.0285077	0.00116879	0.000290447	4.02411	49.2137	30.0212	0	0
AF006	12:29:47	0.0412	0.0464667	0.041	0.0394167	0.08815	0.115311	0.094175	0.0788532	0.02331	0.000837439	0.000198054	4.22834	49.2137	30.0212	0	0
AF006	12:34:47	0.0352	0.0420667	0.0407667	0.0390333	0.0812417	0.11345	0.0943833	0.0886289	0.024905	0.00111059	0.000156972	7.07508	49.2137	30.0212	0	0
AF006	12:39:47	0.0332	0.0365333	0.0405	0.0384833	0.0789833	0.110239	0.0945375	0.0534355	0.0257725	0.000944931	0.00019601	4.82083	49.2137	30.0212	0	0
AF006	12:44:47	0.0368	0.0350667	0.0407667	0.0384	0.0778667	0.105167	0.0947417	0.0423441	0.0254379	0.000676898	0.000213578	3.16932	49.2137	30.0212	0	0
JC020	07:32:51	0.0074	.	.	.	.	.	.						50.2301	29.8598	0	0
JC020	07:37:51	0.0072	.	.	.	.	.	.						50.2301	29.8598	0	0
JC020	07:42:51	0.004	0.0062	.	.	.	.	.						50.2301	29.8598	0	0
JC020	07:47:51	0.0044	0.0052	.	.	.	.	.						50.2301	29.8598	0	0
JC020	07:52:51	0.0054	0.0046	.	.	.	.	.						50.2301	29.8598	0	0
JC020	07:57:51	0.0426	0.0174667	0.0118333	.	.	.	.						50.2301	29.8598	0	0
JC020	08:02:51	0.0044	0.0174667	0.0113333	.	.	.	.						50.2301	29.8598	0	0
JC020	08:07:51	0.0058	0.0176	0.0111	.	.	.	.						50.2301	29.8598	0	0
JC020	08:12:51	0.006	0.0054	0.0114333	.	.	.	.						50.2301	29.8598	0	0
JC020	08:17:51	0.018	0.00993333	0.0137	.	.	.	.						50.2301	29.8598	0	0
JC020	08:22:51	0.0054	0.0098	0.0137	.	.	.	.						50.2301	29.8598	0	0
JC020	08:27:51	0.0066	0.01	0.0077	0.00976667	.	.	.	0.0500787	0.0295408	0.00102572	0.000227228	4.51406	50.2301	29.8598	0	0
JC020	08:32:51	0.005	0.00566667	0.0078	0.00956667	.	.	.	0.0549992	0.0270598	0.000577672	0.00026102	2.21313	50.2301	29.8598	0	0
JC020	08:37:51	0.005	0.00553333	0.00766667	0.00938333	.	.	.	0.0527103	0.0258779	0.000779255	0.000204147	3.81713	50.2301	29.8598	0	0
JC020	08:42:51	0.0054	0.00513333	0.00756667	0.0095	.	.	.	0.0501524	0.0263148	0.000680339	0.000226915	2.99821	50.2301	29.8598	0	0
JC020	08:47:51	0.0066	0.00566667	0.00566667	0.00968333	.	.	.	0.0367915	0.0208816	0.000410308	0.000162842	2.51967	50.2301	29.8598	0	0
JC020	08:52:51	0.0062	0.00606667	0.0058	0.00975	.	.	.	0.0790742	0.0257875	0.00120052	0.000199863	6.00671	50.2301	29.8598	0	0
JC020	08:57:51	0.006	0.00626667	0.0057	0.0067	.	.	.	0.0715151	0.024742	0.000716557	0.000253787	2.82346	50.2301	29.8598	0	0
JC020	09:02:51	0.0074	0.00653333	0.0061	0.00695	.	.	.	0.0703162	0.0288247	0.000923356	0.000234404	3.93916	50.2301	29.8598	0	0
JC020	09:07:51	0.024	0.0124667	0.00926667	0.00846667	.	.	.	0.0603331	0.0236817	0.000655018	0.00017856	3.66834	50.2301	29.8598	0	0
JC020	09:12:51	0.1234	0.0516	0.0289333	0.01825	.	.	.	0.0721215	0.0253947	0.00112359	0.000166959	6.72974	50.2301	29.8598	0	0
JC020	09:17:51	0.077	0.0748	0.0406667	0.0231667	.	.	.	0.0728593	0.026422	0.00089362	0.000249268	3.58498	50.2301	29.8598	0	0
JC020	09:22:51	0.0294	0.0766	0.0445333	0.0251667	.	.	.	0.0736128	0.0263954	0.000797391	0.000182997	4.3574	50.2301	29.8598	0	0
JC020	09:27:51	0.067	0.0578	0.0547	0.0302	0.0199833	.	.	0.0597316	0.0266919	0.000644109	0.000287512	2.24029	50.2301	29.8598	0	0
JC020	09:32:51	0.1122	0.0695333	0.0721667	0.0391333	0.02435	.	.	0.067632	0.0278971	0.00159893	0.000276907	5.77425	50.2301	29.8598	0	0
JC020	09:37:51	0.0672	0.0821333	0.0793667	0.0443167	0.02685	.	.	0.0964283	0.0305035	0.000929601	0.00032693	2.84343	50.2301	29.8598	0	0
JC020	09:42:51	0.026	0.0684667	0.0631333	0.0460333	0.0277667	.	.	0.0623228	0.0285851	0.000739106	0.000303742	2.43333	50.2301	29.8598	0	0
JC020	09:47:51	0.0118	0.035	0.0522667	0.0464667	0.028075	.	.	0.0870435	0.0308138	0.00139394	0.00040758	3.42004	50.2301	29.8598	0	0
JC020	09:52:51	0.0138	0.0172	0.0496667	0.0471	0.028425	.	.	0.0886152	0.0325825	0.00180476	0.000764445	2.36088	50.2301	29.8598	0	0
JC020	09:57:51	0.0136	0.0130667	0.0407667	0.0477333	0.0272167	.	.	0.0655177	0.0302322	0.00151655	0.000244548	6.20144	50.2301	29.8598	0	0
JC020	10:02:51	0.012	0.0131333	0.0240667	0.0481167	0.0275333	.	.	0.0470465	0.0250325	0.000821134	0.000212968	3.85567	50.2301	29.8598	0	0
JC020	10:07:51	0.0104	0.012	0.0146	0.0469833	0.027725	.	.	0.110832	0.0293063	0.00182431	0.000297498	6.13218	50.2301	29.8598	0	0
JC020	10:12:51	0.0382	0.0202	0.0166333	0.0398833	0.0290667	.	.	0.0974456	0.0294979	0.00166281	0.000392557	4.23584	50.2301	29.8598	0	0
JC020	10:17:51	0.1258	0.0581333	0.0356333	0.04395	0.0335583	.	.	0.0515271	0.0271381	0.000673386	0.000226353	2.97494	50.2301	29.8598	0	0
JC020	10:22:51	0.073	0.079	0.0455	0.0475833	0.036375	.	.	0.0850592	0.0333311	0.0021449	0.000682487	3.14277	50.2301	29.8598	0	0
JC020	10:27:51	0.027	0.0752667	0.0477333	0.04425	0.037225	0.0280722	.	0.125446	0.0284391	0.00163657	0.000289497	5.65315	50.2301	29.8598	0	0
JC020	10:32:51	0.0152	0.0384	0.0482667	0.0361667	0.03765	0.0282889	.	0.0557762	0.0208288	0.00104099	8.85253e-05	11.7592	50.2301	29.8598	0	0
JC020	10:37:51	0.02	0.0207333	0.0498667	0.0322333	0.038275	0.0286444	.	0.0616629	0.0191471	0.000899867	0.000110458	8.14669	50.2301	29.8598	0	0
JC020	10:42:51	0.0374	0.0242	0.0497333	0.0331833	0.0396083	0.0295722	.	0.0524801	0.0251923	0.00128182	0.000177675	7.21441	50.2301	29.8598	0	0
JC020	10:47:51	0.0722	0.0432	0.0408	0.0382167	0.0423417	0.0314556	.	0.0662238	0.0277426	0.0012576	0.000295525	4.25548	50.2301	29.8598	0	0
JC020	10:52:51	0.067	0.0588667	0.0398	0.04265	0.044875	0.0331667	.	0.0545133	0.0261028	0.00149438	0.00024669	6.05772	50.2301	29.8598	0	0
JC020	10:57:51	0.0418	0.0603333	0.0422667	0.045	0.0463667	0.0331444	.	0.0525786	0.0258577	0.00086843	0.000207266	4.18993	50.2301	29.8598	0	0
JC020	11:02:51	0.0234	0.0440667	0.0436333	0.04595	0.0470333	0.0336722	.	0.081913	0.0274338	0.00141502	0.000260148	5.43929	50.2301	29.8598	0	0
JC020	11:07:51	0.0168	0.0273333	0.0431	0.0464833	0.0467333	0.0339778	.	0.0560445	0.0285959	0.000962873	0.000226592	4.24937	50.2301	29.8598	0	0
JC020	11:12:51	0.0148	0.0183333	0.0393333	0.0445333	0.0422083	0.0342222	.	0.101913	0.0309797	0.00263045	0.000666405	3.94722	50.2301	29.8598	0	0
JC020	11:17:51	0.0128	0.0148	0.0294333	0.0351167	0.0395333	0.0340778	.	0.110844	0.0252458	0.000914525	0.000232044	3.94117	50.2301	29.8598	0	0
JC020	11:22:51	0.011	0.0128667	0.0201	0.02995	0.0387667	0.0342333	.	0.0781207	0.0340419	0.00225704	0.000316466	7.13201	50.2301	29.8598	0	0
JC020	11:27:51	0.0512	0.025	0.0216667	0.0319667	0.0381083	0.0354722	0.0290458	0.0706671	0.0343546	0.00164713	0.000401681	4.10059	50.2301	29.8598	0	0
JC020	11:32:51	0.0438	0.0353333	0.0250667	0.03435	0.0352583	0.03655	0.0298042	0.101293	0.0335173	0.00279772	0.000628693	4.45006	50.2301	29.8598	0	0
JC020	11:37:51	0.024	0.0396667	0.0262667	0.0346833	0.0334583	0.0370778	0.0301542	0.0896441	0.0270267	0.00125458	0.000203903	6.15283	50.2301	29.8598	0	0
JC020	11:42:51	0.0126	0.0268	0.0259	0.0326167	0.0329	0.0372778	0.0303333	0.120743	0.0321035	0.00135591	0.000321677	4.21513	50.2301	29.8598	0	0
JC020	11:47:51	0.0098	0.0154667	0.0254	0.0274167	0.0328167	0.0373667	0.0304458	0.105903	0.0359732	0.00287295	0.000872153	3.29409	50.2301	29.8598	0	0
JC020	11:52:51	0.0112	0.0112	0.0254333	0.0227667	0.0327083	0.0375056	0.0305667	0.0804424	0.0232987	0.000768351	0.000140061	5.48583	50.2301	29.8598	0	0
JC020	11:57:51	0.0118	0.0109333	0.0188667	0.0202667	0.0326333	0.0376667	0.029925	0.0547307	0.0209828	0.000738341	0.000123032	6.00121	50.2301	29.8598	0	0
JC020	12:02:51	0.0082	0.0104	0.0129333	0.019	0.032475	0.0376889	0.0300042	0.0505362	0.0257578	0.00106703	0.000240043	4.44516	50.2301	29.8598	0	0
JC020	12:07:51	0.0084	0.00946667	0.0103333	0.0183	0.0323917	0.0372556	0.0300583	0.0485512	0.0245319	0.000931977	0.000189678	4.91347	50.2301	29.8598	0	0
JC020	12:12:51	0.009	0.00853333	0.00973333	0.0178167	0.031175	0.0340778	0.0301208	0.0793647	0.0322118	0.00212864	0.000296312	7.18378	50.2301	29.8598	0	0
JC020	12:17:51	0.0082	0.00853333	0.00946667	0.0174333	0.026275	0.0321667	0.0299167	0.0655188	0.028775	0.000943353	0.00024082	3.91725	50.2301	29.8598	0	0
JC020	12:22:51	0.009	0.00873333	0.0091	0.0172667	0.0236083	0.0316	0.0299917	0.0618479	0.0339099	0.000768078	0.000428498	1.79249	50.2301	29.8598	0	0
JC020	12:27:51	0.0194	0.0122	0.0103667	0.0146167	0.0232917	0.0302778	0.0302583	0.0760857	0.0310956	0.00158453	0.000237625	6.6682	50.2301	29.8598	0	0
JC020	12:32:51	0.022	0.0168	0.0126667	0.0128	0.023575	0.0277722	0.0306125	0.0996529	0.0303635	0.00146685	0.000318852	4.60041	50.2301	29.8598	0	0
JC020	12:37:51	0.0204	0.0206	0.0146667	0.0125	0.0235917	0.0264722	0.0309333	0.0817786	0.0295406	0.00103196	0.000240179	4.29663	50.2301	29.8598	0	0
JC020	12:42:51	0.0122	0.0182	0.0152	0.0124667	0.0225417	0.0260889	0.031075	0.0586639	0.0264564	0.0011087	0.000225861	4.90877	50.2301	29.8598	0	0
JC020	12:47:51	0.0084	0.0136667	0.0152333	0.01235	0.0198833	0.0259944	0.0311125	0.0530582	0.0279131	0.00100205	0.000234727	4.269	50.2301	29.8598	0	0
JC020	12:52:51	0.0082	0.0096	0.0151	0.0121	0.0174333	0.0258389	0.0311542	0.0553136	0.0293288	0.000573046	0.000301798	1.89877	50.2301	29.8598	0	0
JC020	12:57:51	0.0078	0.00813333	0.0131667	0.0117667	0.0160167	0.0256778	0.0311917	0.0481758	0.0249602	0.000609857	0.000193017	3.1596	50.2301	29.8598	0	0
JC020	13:02:51	0.0074	0.0078	0.0107333	0.0117	0.01535	0.02555	0.0311917	0.0642305	0.0256416	0.000748035	0.000213196	3.50867	50.2301	29.8598	0	0
JC020	13:07:51	0.0084	0.00786667	0.00873333	0.0117	0.015	0.0254944	0.0308667	0.0834603	0.0276446	0.0010869	0.000253302	4.29093	50.2301	29.8598	0	0
JC020	13:12:51	0.0058	0.0072	0.00766667	0.0114333	0.014625	0.0245944	0.0284167	0.0396529	0.0257421	0.000492286	0.000216439	2.27448	50.2301	29.8598	0	0
JC020	13:17:51	0.0044	0.0062	0.007	0.0111167	0.014275	0.0212222	0.0269042	0.0485118	0.0241116	0.000593503	0.000187118	3.17181	50.2301	29.8598	0	0
JC020	13:22:51	0.0038	0.00466667	0.00626667	0.0106833	0.013975	0.0193	0.0263708	0.0803833	0.0222903	0.00125905	0.000183796	6.85026	50.2301	29.8598	0	0
JC020	.	.	.	.	.	.	.	.	0.12249	0.02338	0.000966066	0.000210736	4.58425	50.2301	29.8598	0	0
JC020	.	.	.	.	.	.	.	.	0.0478408	0.0262252	0.000789734	0.000248839	3.17367	50.2301	29.8598	0	0
JC020	.	.	.	.	.	.	.	.	0.0640899	0.0275887	0.0011899	0.000232913	5.10877	50.2301	29.8598	0	0
AF011	11:12:19	0.009	.	.	.	.	.	.						38.2137	24.2759	0	1
AF011	11:17:19	0.012	.	.	.	.	.	.						38.2137	24.2759	0	1
AF011	11:22:19	0.0134	0.0114667	.	.	.	.	.						38.2137	24.2759	0	1
AF011	11:27:19	0.0166	0.014	.	.	.	.	.						38.2137	24.2759	0	1
AF011	11:32:19	0.0288	0.0196	.	.	.	.	.						38.2137	24.2759	0	1
AF011	11:37:19	0.0112	0.0188667	0.0151667	.	.	.	.						38.2137	24.2759	0	1
AF011	11:42:19	0.0094	0.0164667	0.0152333	.	.	.	.						38.2137	24.2759	0	1
AF011	11:47:19	0.0088	0.0098	0.0147	.	.	.	.						38.2137	24.2759	0	1
AF011	11:52:19	0.0084	0.00886667	0.0138667	.	.	.	.						38.2137	24.2759	0	1
AF011	11:57:19	0.0096	0.00893333	0.0127	.	.	.	.						38.2137	24.2759	0	1
AF011	12:02:19	0.0104	0.00946667	0.00963333	.	.	.	.						38.2137	24.2759	0	1
AF011	12:07:19	0.0128	0.0109333	0.0099	0.0125333	.	.	.						38.2137	24.2759	0	1
AF011	12:12:19	0.0134	0.0122	0.0105667	0.0129	.	.	.	0.0455576	0.0195497	0.000770033	0.000187144	4.11466	38.2137	24.2759	0	1
AF011	12:17:19	0.0146	0.0136	0.0115333	0.0131167	.	.	.	0.0300659	0.0153612	0.000327839	5.32877e-05	6.15225	38.2137	24.2759	0	1
AF011	12:22:19	0.0128	0.0136	0.0122667	0.0130667	.	.	.	0.0310508	0.016082	0.000495267	6.73039e-05	7.35867	38.2137	24.2759	0	1
AF011	12:27:19	0.0154	0.0142667	0.0132333	0.0129667	.	.	.	0.046285	0.0156252	0.000593798	6.11941e-05	9.70352	38.2137	24.2759	0	1
AF011	12:32:19	0.0226	0.0169333	0.0152667	0.01245	.	.	.	0.050188	0.0207411	0.00084535	0.000138018	6.12493	38.2137	24.2759	0	1
AF011	12:37:19	0.0552	0.0310667	0.0223333	0.0161167	.	.	.	0.0376955	0.0197635	0.000710503	0.000152473	4.65986	38.2137	24.2759	0	1
AF011	12:42:19	0.0216	0.0331333	0.0237	0.0171333	.	.	.	0.0429439	0.0202212	0.000950362	0.000106162	8.952	38.2137	24.2759	0	1
AF011	12:47:19	0.0152	0.0306667	0.0238	0.0176667	.	.	.	0.0383861	0.0202967	0.00103132	0.00011085	9.30374	38.2137	24.2759	0	1
AF011	12:52:19	0.0126	0.0164667	0.0237667	0.0180167	.	.	.	0.0358449	0.0169679	0.000496629	8.38305e-05	5.9242	38.2137	24.2759	0	1
AF011	12:57:19	0.04	0.0226	0.0278667	0.02055	.	.	.	0.0458399	0.0184241	0.000631631	9.64632e-05	6.5479	38.2137	24.2759	0	1
AF011	13:02:19	0.1796	0.0774	0.0540333	0.03465	.	.	.	0.0475194	0.0176036	0.000976059	7.47881e-05	13.051	38.2137	24.2759	0	1
AF011	13:07:19	0.2754	0.165	0.0907333	0.0565333	0.0345333	.	.	0.0418272	0.0187103	0.000844743	8.42783e-05	10.0233	38.2137	24.2759	0	1
AF011	13:12:19	0.1032	0.186067	0.104333	0.0640167	0.0384583	.	.	0.0448027	0.0181278	0.000729174	9.29261e-05	7.84682	38.2137	24.2759	0	1
AF011	13:17:19	0.1526	0.177067	0.127233	0.0755167	0.0443167	.	.	0.0447461	0.0139443	0.000488914	5.73837e-05	8.52008	38.2137	24.2759	0	1
AF011	13:22:19	0.1414	0.1324	0.1487	0.0862333	0.04965	.	.	0.0321206	0.0113694	0.00031146	3.24089e-05	9.61032	38.2137	24.2759	0	1
AF011	13:27:19	0.1284	0.1408	0.163433	0.09565	0.0543083	.	.	0.040979	0.0135793	0.000357427	3.79784e-05	9.41132	38.2137	24.2759	0	1
AF011	13:32:19	0.0992	0.123	0.150033	0.102033	0.0572417	.	.	0.0407696	0.0194699	0.000953206	0.000111563	8.54411	38.2137	24.2759	0	1
AF011	13:37:19	0.1188	0.115467	0.123933	0.107333	0.061725	.	.	0.0326399	0.0175703	0.000449983	8.06754e-05	5.5777	38.2137	24.2759	0	1
AF011	13:42:19	0.1316	0.116533	0.128667	0.1165	0.0668167	.	.	0.0371067	0.0197711	0.00101683	0.000115034	8.83939	38.2137	24.2759	0	1
AF011	13:47:19	0.1968	0.149067	0.136033	0.131633	0.07465	.	.	0.0383179	0.0186158	0.000706524	0.000121967	5.79275	38.2137	24.2759	0	1
AF011	13:52:19	0.1184	0.148933	0.1322	0.14045	0.0792333	.	.	0.0395103	0.016175	0.000580834	9.69324e-05	5.99216	38.2137	24.2759	0	1
AF011	13:57:19	0.1698	0.161667	0.1391	0.151267	0.0859083	.	.	0.0640254	0.0181547	0.000518025	8.4697e-05	6.11621	38.2137	24.2759	0	1
AF011	14:02:19	0.0146	0.100933	0.125	0.137517	0.0860833	.	.	0.0387604	0.0168781	0.000688479	7.27574e-05	9.46267	38.2137	24.2759	0	1
AF011	14:07:19	0.016	0.0668	0.107867	0.1159	0.0862167	0.0616556	.	0.0310326	0.0146139	0.000266737	6.23542e-05	4.27777	38.2137	24.2759	0	1
AF011	14:12:19	0.0128	0.0144667	0.0880667	0.108367	0.0861917	0.0617611	.	0.0325057	0.0183814	0.000671745	9.48101e-05	7.08516	38.2137	24.2759	0	1
AF011	14:17:19	0.0134	0.0140667	0.0575	0.0967667	0.0861417	0.0618	.	0.0416454	0.0177839	0.00058949	8.15174e-05	7.23146	38.2137	24.2759	0	1
AF011	14:22:19	0.0132	0.0131333	0.0399667	0.0860833	0.0861583	0.0617944	.	0.044462	0.0201979	0.000872063	0.000105791	8.24326	38.2137	24.2759	0	1
AF011	14:27:19	0.0144	0.0136667	0.0140667	0.0765833	0.0861167	0.0617333	.	0.0397128	0.0185189	0.000598092	8.99915e-05	6.64609	38.2137	24.2759	0	1
AF011	14:32:19	0.0132	0.0136	0.0138333	0.0694167	0.085725	0.0613	.	0.0306525	0.0161965	0.000548283	7.52353e-05	7.28758	38.2137	24.2759	0	1
AF011	14:37:19	0.0116	0.0130667	0.0131	0.0604833	0.0839083	0.0613111	.	0.0340844	0.0165437	0.000529186	7.87525e-05	6.71961	38.2137	24.2759	0	1
AF011	14:42:19	0.01	0.0116	0.0126333	0.05035	0.083425	0.0613278	.	0.045921	0.0161242	0.000591997	7.53918e-05	7.85227	38.2137	24.2759	0	1
AF011	14:47:19	0.009	0.0102	0.0119	0.0347	0.0831667	0.0613333	.	0.0355047	0.0162201	0.000509941	0.000121077	4.21171	38.2137	24.2759	0	1
AF011	14:52:19	0.0086	0.0092	0.0111333	0.02555	0.083	0.0613389	.	0.0370702	0.0157494	0.000799003	6.74807e-05	11.8405	38.2137	24.2759	0	1
AF011	14:57:19	0.0088	0.0088	0.0102	0.0121333	0.0817	0.0613167	.	0.0245194	0.01204	0.000311189	4.11605e-05	7.56038	38.2137	24.2759	0	1
AF011	15:02:19	0.0084	0.0086	0.0094	0.0116167	0.0745667	0.0612611	.	0.0425365	0.0228418	0.00107702	0.000169417	6.35721	38.2137	24.2759	0	1
AF011	15:07:19	0.0094	0.00886667	0.00903333	0.0110667	0.0634833	0.0611667	0.0490083	0.0516645	0.0211787	0.00118319	0.000180783	6.54481	38.2137	24.2759	0	1
AF011	15:12:19	0.01	0.00926667	0.00903333	0.0108333	0.0596	0.0610722	0.0490292	0.0529071	0.0180464	0.000697127	6.55528e-05	10.6346	38.2137	24.2759	0	1
AF011	15:17:19	0.2706	0.0966667	0.0526333	0.0322667	0.0645167	0.0681833	0.0544167	0.0388126	0.0177458	0.000814076	9.96499e-05	8.16936	38.2137	24.2759	0	1
AF011	15:22:19	0.4278	0.236133	0.1225	0.0668167	0.07645	0.0797111	0.06305	0.0347328	0.0159687	0.00060092	8.07981e-05	7.4373	38.2137	24.2759	0	1
AF011	15:27:19	0.4386	0.379	0.194133	0.102167	0.089375	0.0914667	0.0718417	0.0537113	0.018584	0.000891843	0.00010552	8.45189	38.2137	24.2759	0	1
AF011	15:32:19	0.4664	0.444267	0.270467	0.139933	0.104675	0.103794	0.0809583	0.0454577	0.0173253	0.000567746	0.000101518	5.59256	38.2137	24.2759	0	1
AF011	15:37:19	0.3892	0.4314	0.333767	0.1714	0.115942	0.113072	0.0888333	0.0437195	0.0190979	0.000770221	8.85223e-05	8.70087	38.2137	24.2759	0	1
AF011	15:42:19	0.3638	0.406467	0.392733	0.200883	0.125617	0.122578	0.0962167	0.0366516	0.0188446	0.000671001	0.000118338	5.67021	38.2137	24.2759	0	1
AF011	15:47:19	0.3546	0.3692	0.406733	0.229683	0.132192	0.132006	0.103421	0.0391309	0.0202604	0.00114132	9.65127e-05	11.8256	38.2137	24.2759	0	1
AF011	15:52:19	0.3128	0.343733	0.387567	0.255033	0.140292	0.140344	0.109762	0.0384525	0.0176629	0.000952132	6.42682e-05	14.815	38.2137	24.2759	0	1
AF011	15:57:19	0.2732	0.313533	0.36	0.277067	0.1446	0.146822	0.115254	0.037461	0.0188536	0.00101219	0.0001026	9.8654	38.2137	24.2759	0	1
AF011	16:02:19	0.2286	0.271533	0.320367	0.295417	0.153517	0.148183	0.1198	0.0368269	0.0211533	0.00088077	0.000103432	8.51545	38.2137	24.2759	0	1
AF011	16:07:19	0.2058	0.235867	0.2898	0.311783	0.161425	0.14625	0.123821	0.0307009	0.0152626	0.000645935	8.12425e-05	7.9507	38.2137	24.2759	0	1
AF011	16:12:19	0.2362	0.223533	0.268533	0.330633	0.170733	0.149944	0.128463	0.0363577	0.0162555	0.000799422	8.52169e-05	9.38103	38.2137	24.2759	0	1
AF011	16:17:19	0.526	0.322667	0.2971	0.351917	0.192092	0.160317	0.139117	0.0404122	0.0201358	0.000851505	0.00013327	6.38932	38.2137	24.2759	0	1
AF011	16:22:19	0.7946	0.518933	0.3774	0.382483	0.22465	0.178461	0.155404	0.0371167	0.0190253	0.000821058	0.000115588	7.10332	38.2137	24.2759	0	1
AF011	16:27:19	0.5712	0.6306	0.427067	0.393533	0.24785	0.190761	0.166983	0.0423921	0.0180252	0.000819952	6.64055e-05	12.3477	38.2137	24.2759	0	1
AF011	16:32:19	0.7092	0.691667	0.507167	0.413767	0.27685	0.207706	0.181287	0.0354451	0.0176276	0.000882595	6.21626e-05	14.1982	38.2137	24.2759	0	1
AF011	16:37:19	0.4444	0.574933	0.546933	0.418367	0.294883	0.21675	0.189396	0.0325817	0.0166463	0.000597765	7.55946e-05	7.90751	38.2137	24.2759	0	1
AF011	16:42:19	0.581	0.5782	0.6044	0.436467	0.318675	0.229233	0.20105	0.0418421	0.0181457	0.000776064	7.26636e-05	10.6802	38.2137	24.2759	0	1
AF011	16:47:19	0.504	0.5098	0.600733	0.448917	0.3393	0.237767	0.211233	0.0463032	0.0209821	0.000965195	9.4926e-05	10.1679	38.2137	24.2759	0	1
AF011	16:52:19	0.3678	0.484267	0.5296	0.4535	0.354267	0.244694	0.218633	0.0365436	0.0196233	0.000776114	8.07728e-05	9.60861	38.2137	24.2759	0	1
AF011	16:57:19	0.366	0.4126	0.4954	0.461233	0.36915	0.250144	0.225425	0.0474466	0.0180955	0.000792314	8.58334e-05	9.23084	38.2137	24.2759	0	1
AF011	17:02:19	0.3706	0.368133	0.438967	0.473067	0.384242	0.260033	0.229404	0.0456976	0.0217989	0.000631809	0.000134803	4.68691	38.2137	24.2759	0	1
AF011	17:07:19	0.0124	0.249667	0.366967	0.45695	0.384367	0.259933	0.223925	0.0355754	0.0187567	0.000642313	7.72644e-05	8.31318	38.2137	24.2759	0	1
AF011	17:12:19	0.012	0.131667	0.272133	0.438267	0.38445	0.259911	0.222025	0.0340786	0.0188704	0.000758731	7.89304e-05	9.61266	38.2137	24.2759	0	1
AF011	17:17:19	0.0088	0.0110667	0.1896	0.395167	0.373542	0.259783	0.219029	0.0459426	0.0176385	0.000652171	7.21251e-05	9.04222	38.2137	24.2759	0	1
AF011	17:22:19	0.008	0.0096	0.129633	0.329617	0.35605	0.259639	0.21625	0.0349498	0.0186721	0.000726208	8.42783e-05	8.61679	38.2137	24.2759	0	1
JC002	07:42:50	0.0036	.	.	.	.	.	.						39.1836	23.8801	0	1
JC002	07:47:50	0.0038	.	.	.	.	.	.						39.1836	23.8801	0	1
JC002	07:52:50	0.0064	0.0046	.	.	.	.	.						39.1836	23.8801	0	1
JC002	07:57:50	0.0042	0.0048	.	.	.	.	.						39.1836	23.8801	0	1
JC002	08:02:50	0.003	0.00453333	.	.	.	.	.						39.1836	23.8801	0	1
JC002	08:07:50	0.0032	0.00346667	0.00403333	.	.	.	.	0.0434561	0.0182558	0.000335817	8.63849e-05	3.88745	39.1836	23.8801	0	1
JC002	08:12:50	0.0046	0.0036	0.0042	.	.	.	.	0.0527196	0.02075	0.000843302	0.000117421	7.18187	39.1836	23.8801	0	1
JC002	08:17:50	0.0034	0.00373333	0.00413333	.	.	.	.	0.0487811	0.0173753	0.000372124	7.90802e-05	4.70565	39.1836	23.8801	0	1
JC002	08:22:50	0.003	0.00366667	0.00356667	.	.	.	.	0.054881	0.0185254	0.000828337	0.000101883	8.13028	39.1836	23.8801	0	1
JC002	08:27:50	0.0034	0.00326667	0.00343333	.	.	.	.	0.0400502	0.0153525	0.000419795	5.98423e-05	7.01502	39.1836	23.8801	0	1
JC002	08:32:50	0.0034	0.00326667	0.0035	.	.	.	.	0.0363535	0.0203267	0.000418643	8.46877e-05	4.94337	39.1836	23.8801	0	1
JC002	08:37:50	0.005	0.00393333	0.0038	0.00391667	.	.	.	0.0247677	0.018314	0.000346029	8.54707e-05	4.04851	39.1836	23.8801	0	1
JC002	08:42:50	0.0038	0.00406667	0.00366667	0.00393333	.	.	.	0.0251768	0.0181758	0.000364166	8.19486e-05	4.44383	39.1836	23.8801	0	1
JC002	08:47:50	0.004	0.00426667	0.00376667	0.00395	.	.	.	0.0267109	0.0183991	0.000322672	8.58764e-05	3.7574	39.1836	23.8801	0	1
JC002	08:52:50	0.0034	0.00373333	0.00383333	0.0037	.	.	.	0.0334153	0.0191415	0.00042856	9.22649e-05	4.64489	39.1836	23.8801	0	1
JC002	08:57:50	0.0026	0.00333333	0.0037	0.00356667	.	.	.	0.0252633	0.0176179	0.000370047	7.40697e-05	4.99593	39.1836	23.8801	0	1
JC002	09:02:50	0.0032	0.00306667	0.00366667	0.00358333	.	.	.	0.0302804	0.0181719	0.000480553	8.06245e-05	5.96038	39.1836	23.8801	0	1
JC002	09:07:50	0.0038	0.0032	0.00346667	0.00363333	.	.	.	0.0300334	0.0142053	0.000252079	4.32514e-05	5.82823	39.1836	23.8801	0	1
JC002	09:12:50	0.0036	0.00353333	0.00343333	0.00355	.	.	.	0.0544206	0.0165526	0.000565325	5.34096e-05	10.5847	39.1836	23.8801	0	1
JC002	09:17:50	0.019	0.0088	0.00593333	0.00485	.	.	.	0.0415168	0.014933	0.000408341	5.80136e-05	7.03871	39.1836	23.8801	0	1
JC002	09:22:50	0.0292	0.0172667	0.0102333	0.00703333	.	.	.	0.0283339	0.0151677	0.000429822	5.12076e-05	8.39371	39.1836	23.8801	0	1
JC002	09:27:50	0.0276	0.0252667	0.0144	0.00905	.	.	.	0.0452915	0.0156527	0.000358902	5.12558e-05	7.00217	39.1836	23.8801	0	1
JC002	09:32:50	0.0208	0.0258667	0.0173333	0.0105	.	.	.	0.0268001	0.0154122	0.000208525	3.50904e-05	5.94251	39.1836	23.8801	0	1
JC002	09:37:50	0.0134	0.0206	0.0189333	0.0112	0.00755833	.	.	0.0331183	0.0168065	0.0005464	5.36371e-05	10.187	39.1836	23.8801	0	1
JC002	09:42:50	0.0098	0.0146667	0.0199667	0.0117	0.00781667	.	.	0.0381282	0.0147934	0.000316381	3.98959e-05	7.93016	39.1836	23.8801	0	1
JC002	09:47:50	0.008	0.0104	0.0181333	0.0120333	0.00799167	.	.	0.0362032	0.0164547	0.000608025	6.99668e-05	8.69019	39.1836	23.8801	0	1
JC002	09:52:50	0.006	0.00793333	0.0142667	0.01225	0.007975	.	.	0.034895	0.017359	0.000500787	7.59359e-05	6.59486	39.1836	23.8801	0	1
JC002	09:57:50	0.0168	0.0102667	0.0124667	0.0134333	0.0085	.	.	0.0289632	0.0147803	0.000309473	3.8676e-05	8.00168	39.1836	23.8801	0	1
JC002	10:02:50	0.0174	0.0134	0.0119	0.0146167	0.0091	.	.	0.031656	0.0158315	0.000512943	5.0207e-05	10.2166	39.1836	23.8801	0	1
JC002	10:07:50	0.034	0.0227333	0.0153333	0.0171333	0.0103833	.	.	0.0363875	0.0176349	0.000732013	6.92122e-05	10.5764	39.1836	23.8801	0	1
JC002	10:12:50	0.029	0.0268	0.0185333	0.01925	0.0114	.	.	0.0693541	0.0213764	0.00119582	0.00018364	6.51176	39.1836	23.8801	0	1
JC002	10:17:50	0.0104	0.0244667	0.0189333	0.0185333	0.0116917	.	.	0.0690272	0.0216025	0.000898663	0.000108158	8.3088	39.1836	23.8801	0	1
JC002	10:22:50	0.0048	0.0147333	0.0187333	0.0165	0.0117667	.	.	0.0611925	0.0229009	0.001843	0.000143389	12.8531	39.1836	23.8801	0	1
JC002	10:27:50	0.0048	0.00666667	0.0167333	0.0146	0.011825	.	.	0.0503322	0.0192609	0.000855272	9.44765e-05	9.05275	39.1836	23.8801	0	1
JC002	10:32:50	0.0052	0.00493333	0.0147	0.0133	0.0119	.	.	0.0559571	0.0225262	0.00104173	0.00010964	9.50137	39.1836	23.8801	0	1
JC002	10:37:50	0.04	0.0166667	0.0157	0.0155167	0.0133583	0.0102111	.	0.0395326	0.0226579	0.000702055	0.000101566	6.9123	39.1836	23.8801	0	1
JC002	10:42:50	0.03	0.0250667	0.0158667	0.0172	0.01445	0.0109444	.	0.0507242	0.0265175	0.000888177	0.000174059	5.10274	39.1836	23.8801	0	1
JC002	10:47:50	0.0214	0.0304667	0.0177	0.0183167	0.015175	0.0114333	.	0.0488337	0.0249848	0.00140352	0.000231599	6.06013	39.1836	23.8801	0	1
JC002	10:52:50	0.015	0.0221333	0.0194	0.0190667	0.0156583	0.0116722	.	0.0616045	0.0226991	0.00100095	0.000124283	8.0538	39.1836	23.8801	0	1
JC002	10:57:50	0.0114	0.0159333	0.0205	0.0186167	0.016025	0.0118722	.	0.0562622	0.0214539	0.000871656	0.000114192	7.63325	39.1836	23.8801	0	1
JC002	11:02:50	0.0094	0.0119333	0.0212	0.01795	0.0162833	0.01205	.	0.0625336	0.0166956	0.000674581	8.25498e-05	8.17181	39.1836	23.8801	0	1
JC002	11:07:50	0.013	0.0112667	0.0167	0.0162	0.0166667	0.0123222	.	0.0357534	0.0203605	0.000549063	8.70715e-05	6.30589	39.1836	23.8801	0	1
JC002	11:12:50	0.0482	0.0235333	0.0197333	0.0178	0.018525	0.0135333	.	0.0336493	0.0216976	0.000459119	0.000109652	4.18706	39.1836	23.8801	0	1
JC002	11:17:50	0.06	0.0404	0.0261667	0.0219333	0.0202333	0.0151056	.	0.0444042	0.0229339	0.000707068	0.000114606	6.16955	39.1836	23.8801	0	1
JC002	11:22:50	0.1118	0.0733333	0.0423	0.03085	0.023675	0.0181278	.	0.0369081	0.0188573	0.000481115	7.05374e-05	6.82071	39.1836	23.8801	0	1
JC002	11:27:50	0.0854	0.0857333	0.0546333	0.0375667	0.0260833	0.0204056	.	0.0422003	0.0225361	0.000704155	0.000118335	5.95052	39.1836	23.8801	0	1
JC002	11:32:50	0.0496	0.0822667	0.0613333	0.0412667	0.0272833	0.0216889	.	0.0363532	0.0206227	0.000594898	0.000109062	5.45468	39.1836	23.8801	0	1
JC002	11:37:50	0.0578	0.0642667	0.0688	0.04275	0.0291333	0.0231556	0.0183458	0.0351399	0.01949	0.000415585	9.06925e-05	4.58235	39.1836	23.8801	0	1
JC002	11:42:50	0.0818	0.0630667	0.0744	0.0470667	0.0321333	0.0253222	0.019975	0.0363111	0.0182761	0.000425325	7.28703e-05	5.83674	39.1836	23.8801	0	1
JC002	11:47:50	0.0494	0.063	0.0726333	0.0494	0.0338583	0.0265833	0.020925	0.0478385	0.0194034	0.000841083	8.82669e-05	9.52886	39.1836	23.8801	0	1
JC002	11:52:50	0.0318	0.0543333	0.0593	0.0508	0.0349333	0.0273722	0.0214542	0.02612	0.0148392	0.000416627	5.92846e-05	7.02758	39.1836	23.8801	0	1
JC002	11:57:50	0.0226	0.0346	0.0488333	0.0517333	0.035175	0.0279278	0.0218375	0.0428026	0.0192245	0.000861803	9.99082e-05	8.62595	39.1836	23.8801	0	1
JC002	12:02:50	0.0168	0.0237333	0.0433667	0.05235	0.03515	0.0283056	0.022125	0.0495213	0.0175935	0.000861246	7.33243e-05	11.7457	39.1836	23.8801	0	1
JC002	12:07:50	0.0118	0.0170667	0.0357	0.05225	0.034225	0.0285278	0.0223042	0.0582725	0.0193267	0.000256711	8.61601e-05	2.97946	39.1836	23.8801	0	1
JC002	12:12:50	0.0124	0.0136667	0.0241333	0.0492667	0.0335333	0.0287722	0.0224667	0.0400199	0.0178713	0.000262171	6.77e-05	3.87254	39.1836	23.8801	0	1
JC002	12:17:50	0.0054	0.00986667	0.0168	0.0447167	0.033325	0.0283944	0.0225083	0.033642	0.0178228	0.000253247	8.48578e-05	2.98437	39.1836	23.8801	0	1
JC002	12:22:50	0.007	0.00826667	0.0126667	0.0359833	0.0334167	0.0277778	0.0225917	0.0516587	0.0183431	0.000577329	0.000171588	3.36462	39.1836	23.8801	0	1
JC002	12:27:50	0.0072	0.00653333	0.0101	0.0294667	0.0335167	0.0272111	0.0226708	0.0420493	0.016019	0.00028069	5.42712e-05	5.17199	39.1836	23.8801	0	1
JC002	12:32:50	0.007	0.00706667	0.00846667	0.0259167	0.0335917	0.0268278	0.0227458	0.0349667	0.022306	0.000568597	0.000152445	3.72985	39.1836	23.8801	0	1
JC002	12:37:50	0.0058	0.00666667	0.00746667	0.0215833	0.0321667	0.0266167	0.0227625	0.0388953	0.0246488	0.000817099	0.000220511	3.70548	39.1836	23.8801	0	1
JC002	12:42:50	0.006	0.00626667	0.0064	0.0152667	0.0311667	0.0265111	0.0228083	0.0476014	0.0208583	0.000669912	0.000157859	4.24374	39.1836	23.8801	0	1
JC002	12:47:50	0.008	0.0066	0.00683333	0.0118167	0.0306083	0.0265111	0.0228917	0.0387154	0.0245215	0.000648908	0.000184053	3.52566	39.1836	23.8801	0	1
JC002	12:52:50	0.006	0.00666667	0.00666667	0.00966667	0.0302333	0.0265111	0.0229458	0.050429	0.0214787	0.000711228	0.000134728	5.27899	39.1836	23.8801	0	1
JC002	12:57:50	0.0056	0.00653333	0.0064	0.00825	0.0299917	0.0262	0.0230083	0.0372437	0.0191901	0.000774979	9.91601e-05	7.81543	39.1836	23.8801	0	1
JC002	13:02:50	0.0062	0.00593333	0.00626667	0.00736667	0.0298583	0.0258889	0.0230708	0.0551974	0.0139242	0.000536378	6.27311e-05	8.55043	39.1836	23.8801	0	1
JC002	13:07:50	0.006	0.00593333	0.0063	0.00688333	0.0295667	0.0251111	0.0231167	0.0370108	0.0152744	0.000794888	5.85152e-05	13.5843	39.1836	23.8801	0	1
JC002	13:12:50	0.0064	0.0062	0.00636667	0.00638333	0.027825	0.0244833	0.023175	0.0369464	0.0174106	0.000498941	6.7363e-05	7.40675	39.1836	23.8801	0	1
JC002	13:17:50	0.007	0.00646667	0.0062	0.00651667	0.0256167	0.0243889	0.022925	0.0285074	0.0138564	0.000232352	3.88648e-05	5.97847	39.1836	23.8801	0	1
JC002	13:22:50	0.0092	0.00753333	0.00673333	0.0067	0.0213417	0.0245111	0.0225083	0.0276939	0.0140095	0.000336295	3.49365e-05	9.62589	39.1836	23.8801	0	1
JC002	13:27:50	0.0084	0.0082	0.0072	0.0068	0.0181333	0.0246111	0.0221083	0.0494125	0.0156468	0.000492347	6.29627e-05	7.81966	39.1836	23.8801	0	1
JC002	13:32:50	0.0076	0.0084	0.00743333	0.00685	0.0163833	0.0246778	0.0218333	0.0466261	0.0191845	0.00064317	0.000114748	5.60507	39.1836	23.8801	0	1
JC002	13:37:50	0.008	0.008	0.00776667	0.00703333	0.0143083	0.0237889	0.0217208	0.0536146	0.0178597	0.000867914	7.97994e-05	10.8762	39.1836	23.8801	0	1
JC002	13:42:50	0.0102	0.0086	0.0084	0.00738333	0.011325	0.0232389	0.0217292	0.0408641	0.0189707	0.00111959	9.19549e-05	12.1754	39.1836	23.8801	0	1
JC002	13:47:50	0.0102	0.00946667	0.00893333	0.00756667	0.00969167	0.0229278	0.021775	0.0470148	0.0184673	0.000938406	8.04368e-05	11.6664	39.1836	23.8801	0	1
JC002	13:52:50	0.007	0.00913333	0.00856667	0.00765	0.00865833	0.0227056	0.0217958	0.0564323	0.0198708	0.00038958	7.26162e-05	5.36492	39.1836	23.8801	0	1
JC002	13:57:50	0.0396	0.0189333	0.0137667	0.0104833	0.00936667	0.0234889	0.0222708	0.0348727	0.0187463	0.000293536	6.61848e-05	4.4351	39.1836	23.8801	0	1
JC002	14:02:50	0.0062	0.0176	0.0135333	0.0104833	0.008925	0.0234	0.0220375	0.027499	0.0188106	0.000262535	6.94403e-05	3.78073	39.1836	23.8801	0	1
JC002	.	.	.	.	.	.	.	.	0.0674686	0.0243301	0.00155821	0.000164316	9.48301	39.1836	23.8801	0	1
JC002	.	.	.	.	.	.	.	.	0.0521823	0.0242064	0.000605785	0.000133133	4.55022	39.1836	23.8801	0	1
JC002	.	.	.	.	.	.	.	.	0.0375354	0.0191809	0.000618054	6.9917e-05	8.83982	39.1836	23.8801	0	1
JC002	.	.	.	.	.	.	.	.	0.037032	0.021413	0.00086173	9.70496e-05	8.87927	39.1836	23.8801	0	1
JC002	.	.	.	.	.	.	.	.	0.0400896	0.0213936	0.000939901	0.000159011	5.91092	39.1836	23.8801	0	1
JC002	.	.	.	.	.	.	.	.	0.0431837	0.0216249	0.00120659	8.32874e-05	14.4871	39.1836	23.8801	0	1
JC002	.	.	.	.	.	.	.	.	0.0466946	0.0181518	0.000405339	5.59533e-05	7.24424	39.1836	23.8801	0	1
JC002	.	.	.	.	.	.	.	.	0.0697664	0.0189118	0.00116815	6.3915e-05	18.2766	39.1836	23.8801	0	1
JC002	.	.	.	.	.	.	.	.	0.0481674	0.0230926	0.000893983	0.000124406	7.18601	39.1836	23.8801	0	1
JC002	.	.	.	.	.	.	.	.	0.0695539	0.0191121	0.000802761	0.000183736	4.3691	39.1836	23.8801	0	1
JC002	.	.	.	.	.	.	.	.	0.0261458	0.0146452	0.000360038	3.11089e-05	11.5735	39.1836	23.8801	0	1
JC002	.	.	.	.	.	.	.	.	0.0325056	0.0175351	0.000336807	4.62321e-05	7.28513	39.1836	23.8801	0	1
JC002	.	.	.	.	.	.	.	.	0.0303286	0.0191458	0.000338917	9.1525e-05	3.703	39.1836	23.8801	0	1
JC002	.	.	.	.	.	.	.	.	0.0304957	0.0176798	0.000282594	4.77542e-05	5.91768	39.1836	23.8801	0	1
JC002	.	.	.	.	.	.	.	.	0.0299987	0.0162855	0.00025797	3.89769e-05	6.61854	39.1836	23.8801	0	1
JC002	.	.	.	.	.	.	.	.	0.0327299	0.0183836	0.000363717	6.13713e-05	5.9265	39.1836	23.8801	0	1
JC002	.	.	.	.	.	.	.	.	0.0266646	0.0169784	0.000227126	5.03156e-05	4.51403	39.1836	23.8801	0	1
JC002	.	.	.	.	.	.	.	.	0.0323602	0.0175648	0.000365662	5.94108e-05	6.15481	39.1836	23.8801	0	1
JC002	.	.	.	.	.	.	.	.	0.0332878	0.0183244	0.000560737	4.70338e-05	11.922	39.1836	23.8801	0	1
JC002	.	.	.	.	.	.	.	.	0.0449248	0.0208239	0.000606912	9.89571e-05	6.13308	39.1836	23.8801	0	1
JC002	.	.	.	.	.	.	.	.	0.0305016	0.0182834	0.000234619	5.93651e-05	3.95214	39.1836	23.8801	0	1
JC002	.	.	.	.	.	.	.	.	0.0301839	0.0200103	0.000323935	6.7842e-05	4.77484	39.1836	23.8801	0	1
JC002	.	.	.	.	.	.	.	.	0.0560874	0.0170676	0.000585567	8.505e-05	6.88497	39.1836	23.8801	0	1
JC002	.	.	.	.	.	.	.	.	0.0523176	0.0216377	0.000899453	0.000130624	6.88582	39.1836	23.8801	0	1
JC002	.	.	.	.	.	.	.	.	0.028547	0.0192076	0.000393302	8.61475e-05	4.56545	39.1836	23.8801	0	1
JC002	.	.	.	.	.	.	.	.	0.0267685	0.017157	0.000311222	4.80797e-05	6.47304	39.1836	23.8801	0	1
JC002	.	.	.	.	.	.	.	.	0.0288855	0.0168548	0.000218869	6.2531e-05	3.50017	39.1836	23.8801	0	1
JC002	.	.	.	.	.	.	.	.	0.0297547	0.0161313	0.000383284	5.81165e-05	6.5951	39.1836	23.8801	0	1
JC002	.	.	.	.	.	.	.	.	0.0256105	0.0166062	0.0002191	5.14614e-05	4.25756	39.1836	23.8801	0	1
JC002	.	.	.	.	.	.	.	.	0.0211795	0.0179738	0.000191835	6.30115e-05	3.04444	39.1836	23.8801	0	1
JC002	.	.	.	.	.	.	.	.	0.0338055	0.0207788	0.000417107	7.2309e-05	5.7684	39.1836	23.8801	0	1
JC002	.	.	.	.	.	.	.	.	0.0477826	0.017249	0.00023809	5.53435e-05	4.30204	39.1836	23.8801	0	1
JC002	.	.	.	.	.	.	.	.	0.0738401	0.0188619	0.000674923	8.06525e-05	8.36828	39.1836	23.8801	0	1
JC002	.	.	.	.	.	.	.	.	0.0430166	0.019165	0.000921935	0.000142366	6.47581	39.1836	23.8801	0	1
JC002	.	.	.	.	.	.	.	.	0.060305	0.0219647	0.00110892	0.000102861	10.7808	39.1836	23.8801	0	1
JC002	.	.	.	.	.	.	.	.	0.0513537	0.0206788	0.000786793	8.29024e-05	9.49059	39.1836	23.8801	0	1
JC002	.	.	.	.	.	.	.	.	0.0285013	0.0154875	0.00018912	4.99674e-05	3.78487	39.1836	23.8801	0	1
JC002	.	.	.	.	.	.	.	.	0.0586412	0.0173262	0.000749004	5.60484e-05	13.3635	39.1836	23.8801	0	1
JC002	.	.	.	.	.	.	.	.	0.0716671	0.0168031	0.000307358	6.38836e-05	4.81122	39.1836	23.8801	0	1
JC002	.	.	.	.	.	.	.	.	0.0351329	0.015895	0.000275932	6.19695e-05	4.45271	39.1836	23.8801	0	1
JC002	.	.	.	.	.	.	.	.	0.0667209	0.0157217	0.000349912	6.6942e-05	5.22709	39.1836	23.8801	0	1
JC002	.	.	.	.	.	.	.	.	0.0617793	0.0166405	0.000572683	5.94522e-05	9.63266	39.1836	23.8801	0	1
JC002	.	.	.	.	.	.	.	.	0.0744571	0.018399	0.000395559	6.95722e-05	5.68559	39.1836	23.8801	0	1
JC002	.	.	.	.	.	.	.	.	0.0475485	0.0231591	0.000819052	0.000132633	6.17533	39.1836	23.8801	0	1
JC002	.	.	.	.	.	.	.	.	0.0749614	0.0223808	0.00137118	0.000100053	13.7045	39.1836	23.8801	0	1
JC002	.	.	.	.	.	.	.	.	0.0580654	0.02104	0.000700058	0.000134569	5.20222	39.1836	23.8801	0	1
JC002	.	.	.	.	.	.	.	.	0.0383061	0.0192509	0.000620577	6.15521e-05	10.0821	39.1836	23.8801	0	1
JC002	.	.	.	.	.	.	.	.	0.0350342	0.0203632	0.000653094	8.44446e-05	7.73399	39.1836	23.8801	0	1
JC002	.	.	.	.	.	.	.	.	0.0505778	0.017021	0.000582319	5.89513e-05	9.87797	39.1836	23.8801	0	1
JC002	.	.	.	.	.	.	.	.	0.055829	0.0192431	0.000765668	7.77366e-05	9.84952	39.1836	23.8801	0	1
JC002	.	.	.	.	.	.	.	.	0.0346205	0.0136258	0.000366852	4.40587e-05	8.32644	39.1836	23.8801	0	1
JC002	.	.	.	.	.	.	.	.	0.0519958	0.0121871	0.000241802	7.56126e-05	3.19791	39.1836	23.8801	0	1
JC002	.	.	.	.	.	.	.	.	0.0920376	0.0191657	0.000553826	0.00012732	4.34987	39.1836	23.8801	0	1
JC002	.	.	.	.	.	.	.	.	0.0625133	0.0233439	0.00097594	0.00010152	9.61328	39.1836	23.8801	0	1
JC002	.	.	.	.	.	.	.	.	0.0978731	0.0180872	0.000615819	7.37866e-05	8.34595	39.1836	23.8801	0	1
JC002	.	.	.	.	.	.	.	.	0.0590669	0.0219068	0.000820589	0.000203299	4.03637	39.1836	23.8801	0	1
JC002	.	.	.	.	.	.	.	.	0.0433439	0.0180834	0.000521727	8.57402e-05	6.08498	39.1836	23.8801	0	1
JC002	.	.	.	.	.	.	.	.	0.0427775	0.0198355	0.000467328	7.90737e-05	5.91003	39.1836	23.8801	0	1
JC002	.	.	.	.	.	.	.	.	0.0386722	0.0137909	0.00034639	4.0111e-05	8.63579	39.1836	23.8801	0	1
JC002	.	.	.	.	.	.	.	.	0.0466215	0.017198	0.000708535	7.59581e-05	9.32797	39.1836	23.8801	0	1
JC002	.	.	.	.	.	.	.	.	0.0479033	0.0212813	0.00107089	9.47361e-05	11.3039	39.1836	23.8801	0	1
JC002	.	.	.	.	.	.	.	.	0.0726177	0.015513	0.000539854	7.01314e-05	7.69775	39.1836	23.8801	0	1
JC002	.	.	.	.	.	.	.	.	0.103841	0.0246596	0.00101534	0.000268213	3.78557	39.1836	23.8801	0	1
JC002	.	.	.	.	.	.	.	.	0.0468909	0.0167061	0.000259021	5.82709e-05	4.44512	39.1836	23.8801	0	1
JC002	.	.	.	.	.	.	.	.	0.0281995	0.0187698	0.000310344	8.45876e-05	3.66891	39.1836	23.8801	0	1
JC002	.	.	.	.	.	.	.	.	0.0462239	0.0225517	0.0003862	9.80485e-05	3.93887	39.1836	23.8801	0	1
JC002	.	.	.	.	.	.	.	.	0.0361555	0.0216415	0.000416737	0.000113475	3.6725	39.1836	23.8801	0	1
JC002	.	.	.	.	.	.	.	.	0.0383081	0.0222477	0.000769593	0.000133948	5.74546	39.1836	23.8801	0	1
JC002	.	.	.	.	.	.	.	.	0.0769298	0.0184884	0.000902257	9.02322e-05	9.99928	39.1836	23.8801	0	1
JC002	.	.	.	.	.	.	.	.	0.0734753	0.0193848	0.000821458	0.00012574	6.53299	39.1836	23.8801	0	1
JC002	.	.	.	.	.	.	.	.	0.066213	0.0185285	0.000440912	7.81823e-05	5.63954	39.1836	23.8801	0	1
JC002	.	.	.	.	.	.	.	.	0.0639829	0.023421	0.000784399	0.000134691	5.82369	39.1836	23.8801	0	1
JC002	.	.	.	.	.	.	.	.	0.0569408	0.0196698	0.000591778	8.0633e-05	7.33915	39.1836	23.8801	0	1
JC002	.	.	.	.	.	.	.	.	0.0597278	0.0222253	0.00056324	0.000107417	5.24349	39.1836	23.8801	0	1
JC002	.	.	.	.	.	.	.	.	0.0481552	0.0216503	0.000570116	8.29444e-05	6.87347	39.1836	23.8801	0	1
JC002	.	.	.	.	.	.	.	.	0.0488328	0.0201954	0.000682364	8.18125e-05	8.34058	39.1836	23.8801	0	1
JC002	.	.	.	.	.	.	.	.	0.0589076	0.0184098	0.000784587	8.24924e-05	9.51102	39.1836	23.8801	0	1
JC002	.	.	.	.	.	.	.	.	0.0273477	0.0231112	9.50823e-05	0.000164176	0.579149	39.1836	23.8801	0	1
JC002	.	.	.	.	.	.	.	.	0.0306323	0.0221784	0.000195561	0.000165363	1.18262	39.1836	23.8801	0	1
JC002	.	.	.	.	.	.	.	.	0.0628923	0.0233238	0.000184424	0.000118459	1.55686	39.1836	23.8801	0	1
JC002	.	.	.	.	.	.	.	.	0.0266016	0.0173205	0.000124696	9.25523e-05	1.3473	39.1836	23.8801	0	1
JC002	.	.	.	.	.	.	.	.	0.0266308	0.0187309	0.000201468	0.000124423	1.61922	39.1836	23.8801	0	1
JC002	.	.	.	.	.	.	.	.	0.0384813	0.0172344	0.000217632	0.000101012	2.15452	39.1836	23.8801	0	1
JC002	.	.	.	.	.	.	.	.	0.0263425	0.0172203	0.000197745	0.000102417	1.93078	39.1836	23.8801	0	1
JC002	.	.	.	.	.	.	.	.	0.0368142	0.0166756	0.000299301	7.4927e-05	3.99457	39.1836	23.8801	0	1
JC002	.	.	.	.	.	.	.	.	0.0206013	0.0155326	0.000134857	7.05209e-05	1.9123	39.1836	23.8801	0	1
JC002	.	.	.	.	.	.	.	.	0.0410432	0.0401915	0.000244775	0.000208909	1.17168	39.1836	23.8801	0	1
JC002	.	.	.	.	.	.	.	.	0.0342936	0.0121004	0.000147615	4.66781e-05	3.1624	39.1836	23.8801	0	1
JC002	.	.	.	.	.	.	.	.	0.0441812	0.0375647	0.0003817	0.000180061	2.11984	39.1836	23.8801	0	1
JC002	.	.	.	.	.	.	.	.	0.0477808	0.0416502	0.000266159	0.000269633	0.987116	39.1836	23.8801	0	1
JC002	.	.	.	.	.	.	.	.	0.0343788	0.044657	0.000152292	0.000364982	0.417259	39.1836	23.8801	0	1
JC002	.	.	.	.	.	.	.	.	0.0548546	0.0332029	0.000528654	0.000206554	2.5594	39.1836	23.8801	0	1
JC002	.	.	.	.	.	.	.	.	0.0417547	0.0301139	0.000241229	0.000185295	1.30186	39.1836	23.8801	0	1
JC002	.	.	.	.	.	.	.	.	0.051631	0.0267494	0.000256269	0.0001317	1.94585	39.1836	23.8801	0	1
JC002	.	.	.	.	.	.	.	.	0.0293122	0.0280141	0.000120044	0.000164838	0.728254	39.1836	23.8801	0	1
JC002	.	.	.	.	.	.	.	.	0.0339468	0.0261269	0.00017042	0.000100328	1.69863	39.1836	23.8801	0	1
JC002	.	.	.	.	.	.	.	.	0.0562047	0.0202214	0.000521443	6.44747e-05	8.08756	39.1836	23.8801	0	1
JC002	.	.	.	.	.	.	.	.	0.0606974	0.0199877	0.00090275	0.000203489	4.43636	39.1836	23.8801	0	1
JC002	.	.	.	.	.	.	.	.	0.0409394	0.0157223	0.000506379	3.85904e-05	13.1219	39.1836	23.8801	0	1
JC002	.	.	.	.	.	.	.	.	0.0423381	0.0202042	0.000838128	0.000122007	6.86951	39.1836	23.8801	0	1
JC002	.	.	.	.	.	.	.	.	0.0457156	0.0207959	0.00066656	0.00010113	6.59112	39.1836	23.8801	0	1
JC002	.	.	.	.	.	.	.	.	0.0316551	0.0157616	0.000489416	4.27561e-05	11.4467	39.1836	23.8801	0	1
JC002	.	.	.	.	.	.	.	.	0.0848196	0.0189059	0.00112789	0.000148686	7.58572	39.1836	23.8801	0	1
JC002	.	.	.	.	.	.	.	.	0.0637825	0.0216078	0.00120732	0.000107577	11.2228	39.1836	23.8801	0	1
JC002	.	.	.	.	.	.	.	.	0.0414464	0.0165744	0.000631192	5.76939e-05	10.9404	39.1836	23.8801	0	1
JC002	.	.	.	.	.	.	.	.	0.0692318	0.0228536	0.00105071	9.18522e-05	11.4391	39.1836	23.8801	0	1
JC002	.	.	.	.	.	.	.	.	0.074512	0.0182334	0.000733843	0.000167715	4.37554	39.1836	23.8801	0	1
JC002	.	.	.	.	.	.	.	.	0.0484931	0.0194003	0.00128433	8.77921e-05	14.6292	39.1836	23.8801	0	1
JC002	.	.	.	.	.	.	.	.	0.0407696	0.017851	0.000970213	5.82156e-05	16.6659	39.1836	23.8801	0	1
JC002	.	.	.	.	.	.	.	.	0.0489278	0.0161389	0.000572154	5.29255e-05	10.8106	39.1836	23.8801	0	1
JC002	.	.	.	.	.	.	.	.	0.0541044	0.0181522	0.000707506	9.41783e-05	7.51241	39.1836	23.8801	0	1
JC002	.	.	.	.	.	.	.	.	0.0379197	0.0171535	0.000439442	0.000100821	4.35864	39.1836	23.8801	0	1
JC002	.	.	.	.	.	.	.	.	0.0381805	0.0145828	0.000336369	5.43152e-05	6.19291	39.1836	23.8801	0	1
JC002	.	.	.	.	.	.	.	.	0.0652262	0.0164017	0.000510355	7.35839e-05	6.93569	39.1836	23.8801	0	1
JC002	.	.	.	.	.	.	.	.	0.075579	0.0174568	0.000897124	7.28023e-05	12.3227	39.1836	23.8801	0	1
JC002	.	.	.	.	.	.	.	.	0.0904495	0.0202991	0.000572825	0.000214157	2.67479	39.1836	23.8801	0	1
JC002	.	.	.	.	.	.	.	.	0.0946644	0.0173237	0.000191346	5.45335e-05	3.50878	39.1836	23.8801	0	1
JC002	.	.	.	.	.	.	.	.	0.036343	0.012642	0.000489509	7.86324e-05	6.22528	39.1836	23.8801	0	1
JC002	.	.	.	.	.	.	.	.	0.018428	0.0124286	0.000129932	5.24636e-05	2.47661	39.1836	23.8801	0	1
JC002	.	.	.	.	.	.	.	.	0.0948764	0.0197215	0.00100094	0.00015292	6.54551	39.1836	23.8801	0	1
JC002	.	.	.	.	.	.	.	.	0.0439378	0.0172053	0.000443938	0.000108215	4.10237	39.1836	23.8801	0	1
JC002	.	.	.	.	.	.	.	.	0.0333858	0.0128726	0.000262598	6.17786e-05	4.25063	39.1836	23.8801	0	1
JC002	.	.	.	.	.	.	.	.	0.0480301	0.0265604	0.00134524	0.000254828	5.27901	39.1836	23.8801	0	1
JC002	.	.	.	.	.	.	.	.	0.0567219	0.0321564	0.00176683	0.000449694	3.92896	39.1836	23.8801	0	1
JC002	.	.	.	.	.	.	.	.	0.0534081	0.0291977	0.00140623	0.000547244	2.56966	39.1836	23.8801	0	1
JC002	.	.	.	.	.	.	.	.	0.0469678	0.0195397	0.00124134	0.000151839	8.17537	39.1836	23.8801	0	1
JC002	.	.	.	.	.	.	.	.	0.0359036	0.0194019	0.000713055	9.23584e-05	7.72052	39.1836	23.8801	0	1
JC002	.	.	.	.	.	.	.	.	0.0450056	0.0228563	0.000873138	0.000138659	6.29702	39.1836	23.8801	0	1
JC002	.	.	.	.	.	.	.	.	0.0259411	0.0184349	0.000353994	0.000111589	3.1723	39.1836	23.8801	0	1
JC002	.	.	.	.	.	.	.	.	0.0183814	0.0167796	0.000152607	9.63954e-05	1.58314	39.1836	23.8801	0	1
JC002	.	.	.	.	.	.	.	.	0.0332986	0.0183777	0.00035015	9.57497e-05	3.65693	39.1836	23.8801	0	1
JC002	.	.	.	.	.	.	.	.	0.0244832	0.0173079	0.00027241	9.15471e-05	2.97563	39.1836	23.8801	0	1
JC002	.	.	.	.	.	.	.	.	0.0192175	0.0162472	0.00018701	8.713e-05	2.14633	39.1836	23.8801	0	1
JC002	.	.	.	.	.	.	.	.	0.108751	0.0277707	0.000682556	0.000272326	2.50639	39.1836	23.8801	0	1
JC002	.	.	.	.	.	.	.	.	0.0385203	0.0244822	0.00066517	0.000205543	3.23616	39.1836	23.8801	0	1
JC002	.	.	.	.	.	.	.	.	0.0562357	0.0225776	0.00121594	0.000221042	5.50095	39.1836	23.8801	0	1
JC002	.	.	.	.	.	.	.	.	0.0506393	0.0238658	0.000921465	0.000125124	7.36441	39.1836	23.8801	0	1
JC002	.	.	.	.	.	.	.	.	0.0611383	0.028778	0.000811628	0.000212816	3.81375	39.1836	23.8801	0	1
JC002	.	.	.	.	.	.	.	.	0.0420314	0.0168689	0.000593933	0.000112628	5.2734	39.1836	23.8801	0	1
JC002	.	.	.	.	.	.	.	.	0.0463574	0.0211149	0.00104336	0.000203652	5.12325	39.1836	23.8801	0	1
JC002	.	.	.	.	.	.	.	.	0.0344224	0.0180422	0.000311316	0.00017591	1.76975	39.1836	23.8801	0	1
JC002	.	.	.	.	.	.	.	.	0.0385754	0.0180804	0.000565233	0.000179604	3.14711	39.1836	23.8801	0	1
JC002	.	.	.	.	.	.	.	.	0.0457155	0.0216752	0.000893241	0.000188385	4.74157	39.1836	23.8801	0	1
JC002	.	.	.	.	.	.	.	.	0.0181478	0.0128405	0.000128624	5.22607e-05	2.4612	39.1836	23.8801	0	1
JC002	.	.	.	.	.	.	.	.	0.0436327	0.0196812	0.000817523	9.87807e-05	8.27614	39.1836	23.8801	0	1
JC002	.	.	.	.	.	.	.	.	0.0201493	0.0156735	0.000169647	8.95618e-05	1.89419	39.1836	23.8801	0	1
JC002	.	.	.	.	.	.	.	.	0.0252399	0.0142214	0.000211147	6.34799e-05	3.3262	39.1836	23.8801	0	1
JC002	.	.	.	.	.	.	.	.	0.074436	0.0231953	0.00103134	0.000145102	7.10769	39.1836	23.8801	0	1
JC002	.	.	.	.	.	.	.	.	0.0250674	0.0154575	0.000222356	7.54821e-05	2.94581	39.1836	23.8801	0	1
JC002	.	.	.	.	.	.	.	.	0.0290504	0.014874	0.000332463	9.45287e-05	3.51706	39.1836	23.8801	0	1
JC002	.	.	.	.	.	.	.	.	0.0213968	0.014006	0.000136516	6.66329e-05	2.04878	39.1836	23.8801	0	1
JC002	.	.	.	.	.	.	.	.	0.0191712	0.0132101	0.0001601	4.93915e-05	3.24145	39.1836	23.8801	0	1
JC002	.	.	.	.	.	.	.	.	0.0172244	0.0139535	0.000135886	5.82507e-05	2.33278	39.1836	23.8801	0	1
JC002	.	.	.	.	.	.	.	.	0.0723107	0.0198302	0.00197515	0.0002779	7.10741	39.1836	23.8801	0	1
JC002	.	.	.	.	.	.	.	.	0.0447178	0.0189087	0.000572623	9.36729e-05	6.11301	39.1836	23.8801	0	1
JC002	.	.	.	.	.	.	.	.	0.0296467	0.0102968	0.000270768	1.85248e-05	14.6165	39.1836	23.8801	0	1
JC002	.	.	.	.	.	.	.	.	0.0132355	0.00784324	4.50038e-05	8.34049e-06	5.39582	39.1836	23.8801	0	1
JC002	.	.	.	.	.	.	.	.	0.0793333	0.0229816	0.000476591	8.41216e-05	5.6655	39.1836	23.8801	0	1
JC002	.	.	.	.	.	.	.	.	0.0821486	0.0236083	0.00159165	0.000391678	4.06367	39.1836	23.8801	0	1
JC002	.	.	.	.	.	.	.	.	0.045051	0.0277475	0.00113681	0.000196944	5.77225	39.1836	23.8801	0	1
JC002	.	.	.	.	.	.	.	.	0.0910031	0.0285688	0.00282876	0.000647935	4.36581	39.1836	23.8801	0	1
JC002	.	.	.	.	.	.	.	.	0.059841	0.0269152	0.000916657	0.000339673	2.69865	39.1836	23.8801	0	1
JC002	.	.	.	.	.	.	.	.	0.0490167	0.0228985	0.000944298	0.000196084	4.81578	39.1836	23.8801	0	1
JC002	.	.	.	.	.	.	.	.	0.0429212	0.021192	0.000405899	0.000323604	1.25431	39.1836	23.8801	0	1
JC002	.	.	.	.	.	.	.	.	0.0492452	0.0278478	0.000882932	0.00055065	1.60344	39.1836	23.8801	0	1
JC002	.	.	.	.	.	.	.	.	0.0625878	0.0313883	0.00217031	0.000706931	3.07005	39.1836	23.8801	0	1
JC002	.	.	.	.	.	.	.	.	0.0451716	0.024829	0.000937401	0.000200461	4.67623	39.1836	23.8801	0	1
JC002	.	.	.	.	.	.	.	.	0.0210608	0.0173718	0.000114316	9.27529e-05	1.23248	39.1836	23.8801	0	1
JC002	.	.	.	.	.	.	.	.	0.0289402	0.0187292	0.000270838	9.84841e-05	2.75007	39.1836	23.8801	0	1
JC002	.	.	.	.	.	.	.	.	0.0315465	0.0197098	0.000427179	9.48943e-05	4.50163	39.1836	23.8801	0	1
JC002	.	.	.	.	.	.	.	.	0.0427852	0.0234983	0.000583072	0.000257744	2.26221	39.1836	23.8801	0	1
JC002	.	.	.	.	.	.	.	.	0.0355192	0.0267781	0.000419587	0.000225282	1.8625	39.1836	23.8801	0	1
JC002	.	.	.	.	.	.	.	.	0.0739334	0.0246384	0.00164484	0.00044941	3.66	39.1836	23.8801	0	1
JC002	.	.	.	.	.	.	.	.	0.0245508	0.0164384	0.000236742	7.87067e-05	3.0079	39.1836	23.8801	0	1
JC002	.	.	.	.	.	.	.	.	0.0376538	0.0232591	0.000761951	0.00013305	5.7268	39.1836	23.8801	0	1
JC002	.	.	.	.	.	.	.	.	0.0255315	0.0199719	0.00032564	0.000134769	2.41628	39.1836	23.8801	0	1
JC002	.	.	.	.	.	.	.	.	0.0266504	0.0147997	0.000301352	4.78758e-05	6.29445	39.1836	23.8801	0	1
JC002	.	.	.	.	.	.	.	.	0.041783	0.0203816	0.000591428	0.000125447	4.71456	39.1836	23.8801	0	1
JC002	.	.	.	.	.	.	.	.	0.0606265	0.0247756	0.00106611	0.000424736	2.51005	39.1836	23.8801	0	1
JC002	.	.	.	.	.	.	.	.	0.068665	0.0245574	0.00235863	0.000456023	5.17217	39.1836	23.8801	0	1
JC002	.	.	.	.	.	.	.	.	0.0622467	0.0186874	0.000737156	0.000188117	3.9186	39.1836	23.8801	0	1
JC002	.	.	.	.	.	.	.	.	0.0903282	0.0296132	0.00168564	0.000894612	1.88421	39.1836	23.8801	0	1
JC002	.	.	.	.	.	.	.	.	0.0318913	0.0191366	0.000309465	9.69079e-05	3.19339	39.1836	23.8801	0	1
JC002	.	.	.	.	.	.	.	.	0.0633913	0.0252698	0.000988756	0.000510308	1.93757	39.1836	23.8801	0	1
JC002	.	.	.	.	.	.	.	.	0.0309274	0.0209049	0.000381116	0.000133002	2.86549	39.1836	23.8801	0	1
JC002	.	.	.	.	.	.	.	.	0.0572278	0.0217657	0.00096294	0.000510471	1.88638	39.1836	23.8801	0	1
JC002	.	.	.	.	.	.	.	.	0.0429117	0.0264323	0.000887575	0.000243915	3.63887	39.1836	23.8801	0	1
JC002	.	.	.	.	.	.	.	.	0.0649977	0.0326599	0.00211182	0.000725679	2.91013	39.1836	23.8801	0	1
JC002	.	.	.	.	.	.	.	.	0.0526716	0.0324643	0.0014799	0.000252728	5.8557	39.1836	23.8801	0	1
JC002	.	.	.	.	.	.	.	.	0.0280775	0.01966	0.000284757	0.000119636	2.38019	39.1836	23.8801	0	1
JC002	.	.	.	.	.	.	.	.	0.0192327	0.0161131	0.000115167	8.26232e-05	1.39388	39.1836	23.8801	0	1
JC002	.	.	.	.	.	.	.	.	0.0646984	0.0272234	0.00117027	0.000222792	5.25275	39.1836	23.8801	0	1
JC002	.	.	.	.	.	.	.	.	0.0261157	0.0205337	0.000249605	0.000105617	2.3633	39.1836	23.8801	0	1
JC002	.	.	.	.	.	.	.	.	0.0447716	0.0238605	0.000635536	0.000134901	4.71113	39.1836	23.8801	0	1
JC002	.	.	.	.	.	.	.	.	0.020175	0.0186472	0.000147259	9.28553e-05	1.5859	39.1836	23.8801	0	1
JC002	.	.	.	.	.	.	.	.	0.0195655	0.0187224	0.000161801	8.40479e-05	1.9251	39.1836	23.8801	0	1
JC002	.	.	.	.	.	.	.	.	0.0192864	0.0182341	0.000163463	9.36675e-05	1.74514	39.1836	23.8801	0	1
JC002	.	.	.	.	.	.	.	.	0.0407173	0.0198128	0.000609759	0.000132136	4.61463	39.1836	23.8801	0	1
JC002	.	.	.	.	.	.	.	.	0.0719253	0.0413727	0.00327858	0.000458136	7.15635	39.1836	23.8801	0	1
JC002	.	.	.	.	.	.	.	.	0.0856573	0.0291142	0.000918789	0.000263913	3.48141	39.1836	23.8801	0	1
JC002	.	.	.	.	.	.	.	.	0.123528	0.0238998	0.00208696	0.000755836	2.76113	39.1836	23.8801	0	1
JC002	.	.	.	.	.	.	.	.	.	.	.	.	.	39.1836	23.8801	0	1
JC002	.	.	.	.	.	.	.	.	.	.	.	.	.	39.1836	23.8801	0	1
JC002	.	.	.	.	.	.	.	.	.	.	.	.	.	39.1836	23.8801	0	1
JC002	.	.	.	.	.	.	.	.	0.0497283	0.0173948	0.000678933	8.39803e-05	8.08443	39.1836	23.8801	0	1
JC002	.	.	.	.	.	.	.	.	0.0586241	0.02489	0.000627929	0.000182288	3.44471	39.1836	23.8801	0	1
JC002	.	.	.	.	.	.	.	.	0.0397493	0.0230298	0.000569413	0.000121639	4.68117	39.1836	23.8801	0	1
JC002	.	.	.	.	.	.	.	.	0.0433551	0.0242149	0.000376961	0.000106466	3.54067	39.1836	23.8801	0	1
JC002	.	.	.	.	.	.	.	.	0.041494	0.0234301	0.000475852	0.000100954	4.71355	39.1836	23.8801	0	1
JC002	.	.	.	.	.	.	.	.	0.0469861	0.0273359	0.000539342	0.000123145	4.37973	39.1836	23.8801	0	1
JC002	.	.	.	.	.	.	.	.	0.0402418	0.0247404	0.000591544	0.000145496	4.06571	39.1836	23.8801	0	1
JC002	.	.	.	.	.	.	.	.	0.0445464	0.02729	0.000541348	0.000124477	4.34898	39.1836	23.8801	0	1
JC002	.	.	.	.	.	.	.	.	0.0565813	0.0404476	0.000675808	0.000329654	2.05005	39.1836	23.8801	0	1
JC002	.	.	.	.	.	.	.	.	0.0587133	0.0331447	0.000419092	0.000160204	2.61599	39.1836	23.8801	0	1
JC002	.	.	.	.	.	.	.	.	0.0307418	0.0240128	0.000326888	0.000119027	2.74633	39.1836	23.8801	0	1
AF020	07:52:21	0.0176	.	.	.	.	.	.						58.1644	24.9029	1	1
AF020	07:57:21	0.0196	.	.	.	.	.	.						58.1644	24.9029	1	1
AF020	08:02:21	0.0196	0.0189333	.	.	.	.	.	0.0320951	0.0120797	0.00030297	3.19613e-05	9.47928	58.1644	24.9029	1	1
AF020	08:07:21	0.0184	0.0192	.	.	.	.	.	0.0365803	0.0128	0.000312539	4.07303e-05	7.67338	58.1644	24.9029	1	1
AF020	08:12:21	0.0216	0.0198667	.	.	.	.	.	0.0548139	0.0134537	0.000271146	4.69201e-05	5.77889	58.1644	24.9029	1	1
AF020	08:17:21	0.0242	0.0214	0.0201667	.	.	.	.	0.0578257	0.0155915	0.000564422	9.16786e-05	6.15653	58.1644	24.9029	1	1
AF020	08:22:21	0.0244	0.0234	0.0213	.	.	.	.	0.0655847	0.0199255	0.000929463	9.10592e-05	10.2072	58.1644	24.9029	1	1
AF020	08:27:21	0.0246	0.0244	0.0221333	.	.	.	.	0.0281443	0.0162744	0.000239186	7.88512e-05	3.03338	58.1644	24.9029	1	1
AF020	08:32:21	0.0268	0.0252667	0.0233333	.	.	.	.	0.0366982	0.0156172	0.000457863	7.80675e-05	5.86496	58.1644	24.9029	1	1
AF020	08:37:21	0.0282	0.0265333	0.0249667	.	.	.	.	0.0762068	0.0181641	0.000546454	0.000117162	4.66409	58.1644	24.9029	1	1
AF020	08:42:21	0.0268	0.0272667	0.0258333	.	.	.	.	0.0454469	0.0193129	0.000591957	0.000109124	5.42463	58.1644	24.9029	1	1
AF020	08:47:21	0.026	0.027	0.0261333	0.02315	.	.	.	0.0550228	0.0144546	0.000539132	8.14357e-05	6.62034	58.1644	24.9029	1	1
AF020	08:52:21	0.0266	0.0264667	0.0265	0.0239	.	.	.	0.042618	0.0165324	0.000438465	7.0493e-05	6.21998	58.1644	24.9029	1	1
AF020	08:57:21	0.0254	0.026	0.0266333	0.0243833	.	.	.	0.0417469	0.017215	0.000574066	0.000195436	2.93736	58.1644	24.9029	1	1
AF020	09:02:21	0.0246	0.0255333	0.0262667	0.0248	.	.	.	0.0490542	0.0153151	0.000540805	8.30162e-05	6.51445	58.1644	24.9029	1	1
AF020	09:07:21	0.0258	0.0252667	0.0258667	0.0254167	.	.	.	0.0384525	0.0164824	0.000562413	8.89859e-05	6.32025	58.1644	24.9029	1	1
AF020	09:12:21	0.0442	0.0315333	0.0287667	0.0273	.	.	.	0.0542614	0.0173175	0.000690397	9.99033e-05	6.91065	58.1644	24.9029	1	1
AF020	09:17:21	0.0464	0.0388	0.0321667	0.02915	.	.	.	0.0935237	0.0207345	0.0010632	0.000223642	4.75403	58.1644	24.9029	1	1
AF020	09:22:21	0.0236	0.0380667	0.0316667	0.0290833	.	.	.	0.038116	0.0217786	0.00046186	0.000182176	2.53524	58.1644	24.9029	1	1
AF020	09:27:21	0.0238	0.0312667	0.0314	0.0290167	.	.	.	0.0383876	0.0238897	0.000698063	0.000203455	3.43104	58.1644	24.9029	1	1
AF020	09:32:21	0.0218	0.0230667	0.0309333	0.0286	.	.	.	0.0471452	0.021036	0.00107022	0.000153874	6.95517	58.1644	24.9029	1	1
AF020	09:37:21	0.022	0.0225333	0.0303	0.0280833	.	.	.	0.0413664	0.0192644	0.000731106	0.000137444	5.3193	58.1644	24.9029	1	1
AF020	09:42:21	0.0236	0.0224667	0.0268667	0.0278167	.	.	.	0.0581333	0.0206289	0.00161561	0.000184652	8.74949	58.1644	24.9029	1	1
AF020	09:47:21	0.023	0.0228667	0.0229667	0.0275667	0.0253583	.	.	0.0414399	0.0170738	0.000876531	9.57223e-05	9.15702	58.1644	24.9029	1	1
AF020	09:52:21	0.0234	0.0233333	0.0229333	0.0273	0.0256	.	.	0.0417732	0.0241845	0.00057589	0.000201636	2.85609	58.1644	24.9029	1	1
AF020	09:57:21	0.0246	0.0236667	0.0230667	0.0272333	0.0258083	.	.	0.035118	0.0205617	0.000446173	0.00015083	2.95812	58.1644	24.9029	1	1
AF020	10:02:21	0.0242	0.0240667	0.0234667	0.0272	0.026	.	.	0.0372222	0.0199717	0.00067498	0.000142971	4.7211	58.1644	24.9029	1	1
AF020	10:07:21	0.0242	0.0243333	0.0238333	0.0270667	0.0262417	.	.	0.0513505	0.0190927	0.00046263	0.00014102	3.2806	58.1644	24.9029	1	1
AF020	10:12:21	0.0246	0.0243333	0.024	0.0254333	0.0263667	.	.	0.0511299	0.0209117	0.00073127	0.000205872	3.55206	58.1644	24.9029	1	1
AF020	10:17:21	0.0268	0.0252	0.0246333	0.0238	0.026475	.	.	0.0464308	0.0181166	0.000441279	8.95006e-05	4.93046	58.1644	24.9029	1	1
AF020	10:22:21	0.1894	0.0802667	0.0523	0.0376167	0.03335	.	.	0.0660827	0.0184193	0.000586392	9.86511e-05	5.9441	58.1644	24.9029	1	1
AF020	10:27:21	0.4052	0.207133	0.115733	0.0694	0.0492083	.	.	0.0406248	0.0144554	0.000303629	5.54251e-05	5.47819	58.1644	24.9029	1	1
AF020	10:32:21	0.1028	0.232467	0.128833	0.07615	0.052375	.	.	0.0383625	0.0207903	0.00044717	0.0001474	3.03372	58.1644	24.9029	1	1
AF020	10:37:21	0.0378	0.181933	0.1311	0.0774667	0.052775	.	.	0.0356048	0.0192061	0.000706775	0.000116882	6.04691	58.1644	24.9029	1	1
AF020	10:42:21	0.0358	0.0588	0.132967	0.0784833	0.05315	.	.	0.0346341	0.0172516	0.000571453	0.000101514	5.6293	58.1644	24.9029	1	1
AF020	10:47:21	0.0332	0.0356	0.134033	0.0793333	0.05345	0.04335	.	0.0405239	0.0204871	0.000981119	0.000186258	5.26753	58.1644	24.9029	1	1
AF020	10:52:21	0.0324	0.0338	0.107867	0.0800833	0.0536917	0.0437611	.	0.0430986	0.0185964	0.000927265	0.000143523	6.46074	58.1644	24.9029	1	1
AF020	10:57:21	0.0346	0.0334	0.0461	0.0809167	0.054075	0.0441778	.	0.0509423	0.019806	0.000873519	0.000138984	6.28503	58.1644	24.9029	1	1
AF020	11:02:21	0.0316	0.0328667	0.0342333	0.0815333	0.0543667	0.0445111	.	0.0390116	0.0203209	0.000629017	0.000215186	2.92313	58.1644	24.9029	1	1
AF020	11:07:21	0.0304	0.0322	0.033	0.08205	0.0545583	0.0448444	.	0.0473659	0.0216252	0.000850184	0.000200276	4.24506	58.1644	24.9029	1	1
AF020	11:12:21	0.0294	0.0304667	0.0319333	0.08245	0.0539417	0.0450611	.	0.0334841	0.0193202	0.000581606	0.000160697	3.61927	58.1644	24.9029	1	1
AF020	11:17:21	0.0322	0.0306667	0.0317667	0.0829	0.05335	0.0452833	.	0.0420682	0.0195119	0.000843029	0.000123527	6.82465	58.1644	24.9029	1	1
AF020	11:22:21	0.0364	0.0326667	0.0324333	0.07015	0.0538833	0.0456167	.	0.0575122	0.0205934	0.000722303	0.000155196	4.65413	58.1644	24.9029	1	1
AF020	11:27:21	0.0486	0.0390667	0.0347667	0.0404333	0.0549167	0.0462833	.	0.0355281	0.0196649	0.000443582	0.000146545	3.02693	58.1644	24.9029	1	1
AF020	11:32:21	0.042	0.0423333	0.0365	0.0353667	0.0557583	0.0467056	.	0.0378715	0.0155107	0.000445159	0.000117598	3.78543	58.1644	24.9029	1	1
AF020	11:37:21	0.037	0.0425333	0.0376	0.0353	0.0563833	0.04695	.	0.0583497	0.0163324	0.000503987	7.71789e-05	6.53011	58.1644	24.9029	1	1
AF020	11:42:21	0.0348	0.0379333	0.0385	0.0352167	0.05685	0.0471722	.	0.0667384	0.0185336	0.000460916	0.000105695	4.36081	58.1644	24.9029	1	1
AF020	11:47:21	0.0336	0.0351333	0.0387333	0.03525	0.0572917	0.0473833	0.041325	0.0467733	0.0185332	0.000595844	0.000160787	3.7058	58.1644	24.9029	1	1
AF020	11:52:21	0.034	0.0341333	0.0383333	0.0353833	0.0577333	0.0475889	0.0416667	0.0493103	0.0158111	0.000274945	9.30781e-05	2.95392	58.1644	24.9029	1	1
AF020	11:57:21	0.032	0.0332	0.0355667	0.0351667	0.0580417	0.0477722	0.041925	0.0427146	0.0190232	0.00045842	0.000172936	2.65081	58.1644	24.9029	1	1
AF020	12:02:21	0.0332	0.0330667	0.0341	0.0353	0.0584167	0.0480111	0.0422083	0.0467709	0.0164789	0.000404056	0.000111086	3.63733	58.1644	24.9029	1	1
AF020	12:07:21	0.036	0.0337333	0.0339333	0.0357667	0.0589083	0.0482944	0.042575	0.0586537	0.0235604	0.000977295	0.000218579	4.47113	58.1644	24.9029	1	1
AF020	12:12:21	0.041	0.0367333	0.0349667	0.0367333	0.0595917	0.0482056	0.0429792	0.0736945	0.0182591	0.000412659	0.000110811	3.72399	58.1644	24.9029	1	1
AF020	12:17:21	0.038	0.0383333	0.0357	0.0372167	0.0600583	0.0479722	0.0432667	0.036836	0.0176477	0.000628179	0.00012216	5.14226	58.1644	24.9029	1	1
AF020	12:22:21	0.0398	0.0396	0.0366667	0.0375	0.053825	0.0484222	0.0435875	0.0576673	0.0182786	0.000347	0.00013066	2.65575	58.1644	24.9029	1	1
AF020	12:27:21	0.037	0.0382667	0.0375	0.0365333	0.0384833	0.0487889	0.0438458	0.0341623	0.021098	0.000486924	0.00015339	3.17442	58.1644	24.9029	1	1
AF020	12:32:21	0.0366	0.0378	0.0380667	0.0360833	0.035725	0.0492	0.04405	0.0578934	0.0154311	0.000541079	9.23975e-05	5.85599	58.1644	24.9029	1	1
AF020	12:37:21	0.0354	0.0363333	0.0379667	0.03595	0.035625	0.0495722	0.0442	0.0624709	0.0217566	0.000727712	0.000189965	3.83077	58.1644	24.9029	1	1
AF020	12:42:21	0.0404	0.0374667	0.0378667	0.0364167	0.0358167	0.0500389	0.0444833	0.0669195	0.0157314	0.000406179	7.13705e-05	5.69113	58.1644	24.9029	1	1
AF020	12:47:21	0.0408	0.0388667	0.0383333	0.0370167	0.0361333	0.0505333	0.0447917	0.0469211	0.0140388	0.000315214	9.56253e-05	3.29635	58.1644	24.9029	1	1
AF020	12:52:21	0.0368	0.0393333	0.0378333	0.03725	0.0363167	0.0509056	0.0450042	0.0275865	0.0103849	0.000150477	2.63406e-05	5.71274	58.1644	24.9029	1	1
JC005	08:04:12	0.0046	.	.	.	.	.	.						59.1233	24.2764	1	1
JC005	08:09:12	0.0052	.	.	.	.	.	.						59.1233	24.2764	1	1
JC005	08:14:12	0.0046	0.0048	.	.	.	.	.						59.1233	24.2764	1	1
JC005	08:19:12	0.0038	0.00453333	.	.	.	.	.						59.1233	24.2764	1	1
JC005	08:24:12	0.0026	0.00366667	.	.	.	.	.						59.1233	24.2764	1	1
JC005	08:29:12	0.003	0.00313333	0.00396667	.	.	.	.						59.1233	24.2764	1	1
JC005	08:34:12	0.0032	0.00293333	0.00373333	.	.	.	.						59.1233	24.2764	1	1
JC005	08:39:12	0.0056	0.00393333	0.0038	.	.	.	.						59.1233	24.2764	1	1
JC005	08:44:12	0.0068	0.0052	0.00416667	.	.	.	.						59.1233	24.2764	1	1
JC005	08:49:12	0.0066	0.00633333	0.00463333	.	.	.	.						59.1233	24.2764	1	1
JC005	08:54:12	0.006	0.00646667	0.0052	.	.	.	.						59.1233	24.2764	1	1
JC005	08:59:12	0.0062	0.00626667	0.00573333	0.00485	.	.	.	0.0361548	0.0157805	0.000525852	7.81668e-05	6.72731	59.1233	24.2764	1	1
JC005	09:04:12	0.0056	0.00593333	0.00613333	0.00493333	.	.	.	0.0360307	0.0161052	0.000306478	7.46212e-05	4.10712	59.1233	24.2764	1	1
JC005	09:09:12	0.0046	0.00546667	0.00596667	0.00488333	.	.	.	0.0507516	0.0171914	0.000416842	9.34752e-05	4.45939	59.1233	24.2764	1	1
JC005	09:14:12	0.0044	0.00486667	0.00556667	0.00486667	.	.	.	0.0482327	0.0218681	0.000566617	0.000147957	3.82961	59.1233	24.2764	1	1
JC005	09:19:12	0.0304	0.0131333	0.00953333	0.00708333	.	.	.	0.0441423	0.0212606	0.000369999	0.000126171	2.93252	59.1233	24.2764	1	1
JC005	09:24:12	0.0666	0.0338	0.0196333	0.0124167	.	.	.	0.042156	0.0180317	0.000502443	0.000112556	4.46394	59.1233	24.2764	1	1
JC005	09:29:12	0.0296	0.0422	0.0235333	0.0146333	.	.	.	0.0502991	0.0225477	0.00114851	0.000140142	8.19533	59.1233	24.2764	1	1
JC005	09:34:12	0.0176	0.0379333	0.0255333	0.0158333	.	.	.	0.0368598	0.0159298	0.000406367	7.99857e-05	5.0805	59.1233	24.2764	1	1
JC005	09:39:12	0.0132	0.0201333	0.0269667	0.0164667	.	.	.	0.0680078	0.01815	0.000652429	0.000122819	5.31212	59.1233	24.2764	1	1
JC005	09:44:12	0.0102	0.0136667	0.0279333	0.01675	.	.	.	0.0510202	0.0234106	0.000836572	0.000196224	4.26335	59.1233	24.2764	1	1
JC005	09:49:12	0.0066	0.01	0.0239667	0.01675	.	.	.	0.0504038	0.0261867	0.00117031	0.000203365	5.75473	59.1233	24.2764	1	1
JC005	09:54:12	0.0066	0.0078	0.0139667	0.0168	.	.	.	0.0517661	0.0220323	0.000678025	0.000136283	4.97513	59.1233	24.2764	1	1
JC005	09:59:12	0.007	0.00673333	0.0102	0.0168667	0.0108583	.	.	0.0583976	0.0216641	0.000581054	0.000160728	3.61514	59.1233	24.2764	1	1
JC005	10:04:12	0.0066	0.00673333	0.00836667	0.01695	0.0109417	.	.	0.061313	0.0244911	0.000782211	0.000160577	4.87125	59.1233	24.2764	1	1
JC005	10:09:12	0.0068	0.0068	0.0073	0.0171333	0.0110083	.	.	0.0502878	0.0216872	0.000588534	0.000151445	3.88612	59.1233	24.2764	1	1
JC005	10:14:12	0.0066	0.00666667	0.0067	0.0173167	0.0110917	.	.	0.0572793	0.0213822	0.000958342	0.000171582	5.58533	59.1233	24.2764	1	1
JC005	10:19:12	0.0092	0.00753333	0.00713333	0.01555	0.0113167	.	.	0.0617267	0.0215471	0.000836021	0.000112694	7.4185	59.1233	24.2764	1	1
JC005	10:24:12	0.0084	0.00806667	0.00743333	0.0107	0.0115583	.	.	0.0559617	0.0229524	0.00102351	0.000143079	7.15346	59.1233	24.2764	1	1
JC005	10:29:12	0.0074	0.00833333	0.0075	0.00885	0.0117417	.	.	0.0487492	0.0285701	0.000714418	0.000247593	2.88545	59.1233	24.2764	1	1
JC005	10:34:12	0.0068	0.00753333	0.00753333	0.00795	0.0118917	.	.	0.0435452	0.0259692	0.000762933	0.000182765	4.17439	59.1233	24.2764	1	1
JC005	10:39:12	0.0062	0.0068	0.00743333	0.00736667	0.0119167	.	.	0.0518143	0.0275076	0.00137213	0.000245848	5.58121	59.1233	24.2764	1	1
JC005	10:44:12	0.0064	0.00646667	0.0074	0.00705	0.0119	.	.	0.0693255	0.0286589	0.00148709	0.000337219	4.40986	59.1233	24.2764	1	1
JC005	10:49:12	0.0062	0.00626667	0.0069	0.00701667	0.0118833	.	.	0.0426579	0.0259717	0.00073161	0.000159614	4.58362	59.1233	24.2764	1	1
JC005	10:54:12	0.0084	0.007	0.0069	0.00716667	0.0119833	.	.	0.0369796	0.0220669	0.000613344	0.000204413	3.00051	59.1233	24.2764	1	1
JC005	10:59:12	0.0124	0.009	0.00773333	0.00761667	0.0122417	0.00977778	.	0.0468939	0.0238183	0.000737473	0.000160888	4.58377	59.1233	24.2764	1	1
JC005	11:04:12	0.011	0.0106	0.00843333	0.00798333	0.0124667	0.00995556	.	0.0496658	0.0209955	0.000678572	0.000136903	4.95659	59.1233	24.2764	1	1
JC005	11:09:12	0.0508	0.0247333	0.0158667	0.01165	0.0143917	0.0112222	.	0.0526872	0.0252127	0.000965046	0.000166785	5.78617	59.1233	24.2764	1	1
JC005	11:14:12	0.056	0.0392667	0.0241333	0.0157667	0.0165417	0.01265	.	0.0490719	0.0234175	0.00116332	0.000131649	8.83653	59.1233	24.2764	1	1
JC005	11:19:12	0.0542	0.0536667	0.0321333	0.0195167	0.0175333	0.01405	.	0.0708459	0.0297964	0.00150706	0.000379138	3.97496	59.1233	24.2764	1	1
JC005	11:24:12	0.0658	0.0586667	0.0417	0.0243	0.0175	0.0158056	.	0.0893843	0.030538	0.00138291	0.000328388	4.21121	59.1233	24.2764	1	1
JC005	11:29:12	0.046	0.0553333	0.0473	0.0275167	0.0181833	0.017	.	0.058124	0.0201922	0.000565524	0.000118568	4.76962	59.1233	24.2764	1	1
JC005	11:34:12	0.1748	0.0955333	0.0746	0.0415167	0.0247333	0.0217667	.	0.0398831	0.0254341	0.000931173	0.000173637	5.36276	59.1233	24.2764	1	1
JC005	11:39:12	0.3738	0.1982	0.128433	0.07215	0.0397583	0.0319944	.	0.051164	0.0281892	0.00160434	0.00022686	7.07194	59.1233	24.2764	1	1
JC005	11:44:12	0.0472	0.1986	0.126967	0.07555	0.0413	0.0331167	.	0.0431267	0.0234728	0.00075685	0.000153346	4.93557	59.1233	24.2764	1	1
JC005	11:49:12	0.0298	0.150267	0.1229	0.0775167	0.0422667	0.0337611	.	0.0709899	0.0275221	0.00102961	0.000262917	3.9161	59.1233	24.2764	1	1
JC005	11:54:12	0.0228	0.0332667	0.115733	0.0787167	0.0429417	0.0342278	.	0.0375666	0.0228052	0.000684625	0.000148003	4.62575	59.1233	24.2764	1	1
JC005	11:59:12	0.0228	0.0251333	0.111867	0.0795833	0.0436	0.0346889	0.0272292	0.0429332	0.021746	0.00100095	0.000120311	8.31969	59.1233	24.2764	1	1
JC005	12:04:12	0.0186	0.0214	0.0858333	0.0802167	0.0441	0.03505	0.0275208	0.0419708	0.0200359	0.000817236	0.000116074	7.04065	59.1233	24.2764	1	1
JC005	12:09:12	0.0156	0.019	0.0261333	0.0772833	0.0444667	0.0353556	0.0277375	0.0522743	0.0271293	0.00144053	0.000233213	6.17689	59.1233	24.2764	1	1
JC005	12:14:12	0.0346	0.0229333	0.0240333	0.0755	0.0456333	0.0361944	0.0283625	0.0482325	0.0230009	0.00126572	0.000124397	10.1748	59.1233	24.2764	1	1
JC005	12:19:12	0.2436	0.0979333	0.0596667	0.0912833	0.0554	0.0421167	0.0333583	0.0748891	0.0281229	0.00149749	0.000260223	5.75464	59.1233	24.2764	1	1
JC005	12:24:12	0.1388	0.139	0.079	0.0973667	0.0608333	0.0441222	0.0361958	0.0560708	0.0262792	0.00124122	0.000161641	7.67887	59.1233	24.2764	1	1
JC005	12:29:12	0.0836	0.155333	0.0891333	0.1005	0.0640083	0.0456222	0.037875	0.0507152	0.0247186	0.00101443	0.000108332	9.36408	59.1233	24.2764	1	1
JC005	12:34:12	0.06	0.0941333	0.0960333	0.0909333	0.066225	0.0468	0.0390583	0.0630226	0.0244609	0.00112284	0.000216984	5.17476	59.1233	24.2764	1	1
JC005	12:39:12	0.0608	0.0681333	0.103567	0.06485	0.0685	0.0481222	0.0402083	0.0479454	0.0214521	0.000394467	0.000116298	3.39186	59.1233	24.2764	1	1
JC005	12:44:12	0.0912	0.0706667	0.113	0.0685167	0.0720333	0.0503722	0.0419667	0.0782159	0.023672	0.000717419	0.000183383	3.91213	59.1233	24.2764	1	1
JC005	12:49:12	0.1002	0.0840667	0.0891	0.0743833	0.07595	0.0529722	0.0439167	0.0431802	0.0199219	0.00071609	0.000114677	6.24441	59.1233	24.2764	1	1
JC005	12:54:12	0.0896	0.0936667	0.0809	0.07995	0.0793333	0.0552778	0.0456583	0.0425569	0.0209436	0.000607665	0.000145861	4.16606	59.1233	24.2764	1	1
JC005	12:59:12	0.0622	0.084	0.0773333	0.0832333	0.0814083	0.0568111	0.046825	0.0590432	0.0212471	0.000894494	0.000138315	6.46708	59.1233	24.2764	1	1
JC005	13:04:12	0.0418	0.0645333	0.0743	0.0851667	0.0826917	0.0577889	0.0475792	0.0548828	0.0201282	0.00092796	0.000159378	5.82238	59.1233	24.2764	1	1
JC005	13:09:12	0.154	0.086	0.0898333	0.0967	0.0869917	0.0618778	0.0506917	0.0535021	0.0245337	0.00102628	0.000218579	4.69524	59.1233	24.2764	1	1
JC005	13:14:12	0.2424	0.146067	0.115033	0.114017	0.0947583	0.0684278	0.05565	0.0616512	0.0189508	0.000784134	7.80313e-05	10.049	59.1233	24.2764	1	1
JC005	13:19:12	0.1046	0.167	0.115767	0.102433	0.0968583	0.0710778	0.0571958	0.0496624	0.0195656	0.000862634	8.55056e-05	10.0886	59.1233	24.2764	1	1
JC005	13:24:12	0.069	0.138667	0.112333	0.0966167	0.0969917	0.0727611	0.0572458	0.0368853	0.0160178	0.000707271	7.95372e-05	8.89233	59.1233	24.2764	1	1
JC005	13:29:12	0.0476	0.0737333	0.1099	0.0936167	0.0970583	0.0738778	0.0576208	0.0735628	0.0211531	0.000774215	8.34597e-05	9.27651	59.1233	24.2764	1	1
JC005	13:34:12	0.035	0.0505333	0.108767	0.0915333	0.0912333	0.0746611	0.0579833	0.0595541	0.0235761	0.00107182	0.000181887	5.89278	59.1233	24.2764	1	1
JC005	13:39:12	0.026	0.0362	0.0874333	0.0886333	0.0767417	0.0752111	0.05825	0.037444	0.0208763	0.00076978	0.000111138	6.92634	59.1233	24.2764	1	1
JC005	13:44:12	0.0162	0.0257333	0.0497333	0.0823833	0.07545	0.0754833	0.058375	0.0665825	0.0230879	0.000820213	0.000180937	4.53314	59.1233	24.2764	1	1
JC005	13:49:12	0.0078	0.0166667	0.0336	0.0746833	0.0745333	0.0755278	0.0584	0.0551388	0.0242498	0.000704158	0.000143561	4.90494	59.1233	24.2764	1	1
JC005	.	.	.	.	.	.	.	.	0.0464518	0.0229469	0.000456265	0.000190524	2.39479	59.1233	24.2764	1	1
JC005	.	.	.	.	.	.	.	.	0.044868	0.0131903	0.000247958	5.79807e-05	4.27656	59.1233	24.2764	1	1
JC005	.	.	.	.	.	.	.	.	0.0316816	0.013573	0.00044174	3.87549e-05	11.3983	59.1233	24.2764	1	1
JC005	.	.	.	.	.	.	.	.	0.0337775	0.0160541	0.000291293	7.18106e-05	4.05641	59.1233	24.2764	1	1
JC005	.	.	.	.	.	.	.	.	0.0306384	0.0156767	0.000308131	8.16128e-05	3.77552	59.1233	24.2764	1	1
JC005	.	.	.	.	.	.	.	.	0.0317731	0.0139028	0.00023537	6.46277e-05	3.64194	59.1233	24.2764	1	1
JC005	.	.	.	.	.	.	.	.	0.0299021	0.0117987	0.000258488	4.54325e-05	5.6895	59.1233	24.2764	1	1
JC005	.	.	.	.	.	.	.	.	0.0242515	0.0124296	0.000192635	3.71849e-05	5.18046	59.1233	24.2764	1	1
JC005	.	.	.	.	.	.	.	.	0.0361796	0.0151545	0.000575283	5.8628e-05	9.81243	59.1233	24.2764	1	1
JC005	.	.	.	.	.	.	.	.	0.0643427	0.0150281	0.000290949	5.35314e-05	5.43511	59.1233	24.2764	1	1
JC005	.	.	.	.	.	.	.	.	0.0547601	0.0221316	0.000623724	0.000143274	4.35336	59.1233	24.2764	1	1
JC005	.	.	.	.	.	.	.	.	0.0498074	0.0170256	0.000300702	7.01048e-05	4.28932	59.1233	24.2764	1	1
JC005	.	.	.	.	.	.	.	.	0.0649286	0.0200371	0.00065842	8.98414e-05	7.32869	59.1233	24.2764	1	1
JC005	.	.	.	.	.	.	.	.	0.0741518	0.0196244	0.000441001	0.000259234	1.70117	59.1233	24.2764	1	1
JC005	.	.	.	.	.	.	.	.	0.0505415	0.0223165	0.000676672	0.000258728	2.61538	59.1233	24.2764	1	1
JC005	.	.	.	.	.	.	.	.	0.0428808	0.0177767	0.000285587	0.000103951	2.74732	59.1233	24.2764	1	1
JC005	.	.	.	.	.	.	.	.	0.0643369	0.0166233	0.000663182	0.000169346	3.91614	59.1233	24.2764	1	1
JC005	.	.	.	.	.	.	.	.	0.0484984	0.0169547	0.000666682	7.27697e-05	9.16153	59.1233	24.2764	1	1
JC005	.	.	.	.	.	.	.	.	0.0851239	0.0172131	0.00056721	0.000106998	5.30113	59.1233	24.2764	1	1
JC005	.	.	.	.	.	.	.	.	0.0372161	0.0159725	0.000462486	8.22766e-05	5.62111	59.1233	24.2764	1	1
JC005	.	.	.	.	.	.	.	.	0.0488841	0.0163479	0.000481349	7.76928e-05	6.19554	59.1233	24.2764	1	1
JC005	.	.	.	.	.	.	.	.	0.0480181	0.0238788	0.00076331	0.000227573	3.35413	59.1233	24.2764	1	1
JC005	.	.	.	.	.	.	.	.	0.0346263	0.0189041	0.000438686	0.000120783	3.63202	59.1233	24.2764	1	1
JC005	.	.	.	.	.	.	.	.	0.0447524	0.0207803	0.000685262	0.000129726	5.28238	59.1233	24.2764	1	1
JC005	.	.	.	.	.	.	.	.	0.0586216	0.0207868	0.00106147	0.000168097	6.31463	59.1233	24.2764	1	1
JC005	.	.	.	.	.	.	.	.	0.0494019	0.0195732	0.000760212	0.000115766	6.5668	59.1233	24.2764	1	1
JC005	.	.	.	.	.	.	.	.	0.0415558	0.0245211	0.000902283	0.000122323	7.37623	59.1233	24.2764	1	1
JC005	.	.	.	.	.	.	.	.	0.0370208	0.0202285	0.000594296	0.000103014	5.76908	59.1233	24.2764	1	1
JC005	.	.	.	.	.	.	.	.	0.0316533	0.0189828	0.000415615	0.000122965	3.37995	59.1233	24.2764	1	1
JC005	.	.	.	.	.	.	.	.	0.0838866	0.0179261	0.000676507	0.000159733	4.23524	59.1233	24.2764	1	1
JC005	.	.	.	.	.	.	.	.	0.0353447	0.0155095	0.000532539	6.8287e-05	7.79854	59.1233	24.2764	1	1
JC005	.	.	.	.	.	.	.	.	0.0332686	0.0142267	0.000525031	4.98006e-05	10.5427	59.1233	24.2764	1	1
JC005	.	.	.	.	.	.	.	.	0.071286	0.0163558	0.0004678	6.43227e-05	7.2727	59.1233	24.2764	1	1
JC005	.	.	.	.	.	.	.	.	0.032206	0.0171162	0.000337374	8.17813e-05	4.12532	59.1233	24.2764	1	1
JC005	.	.	.	.	.	.	.	.	0.0465495	0.0173448	0.00056894	6.87307e-05	8.27781	59.1233	24.2764	1	1
JC005	.	.	.	.	.	.	.	.	0.0825453	0.0205214	0.00121635	0.000149649	8.12802	59.1233	24.2764	1	1
JC005	.	.	.	.	.	.	.	.	0.0578281	0.0185024	0.000949123	8.67568e-05	10.94	59.1233	24.2764	1	1
JC005	.	.	.	.	.	.	.	.	0.0592155	0.018732	0.000874852	0.000127389	6.86756	59.1233	24.2764	1	1
JC005	.	.	.	.	.	.	.	.	0.0592323	0.0170516	0.000999629	6.0356e-05	16.5622	59.1233	24.2764	1	1
JC005	.	.	.	.	.	.	.	.	0.0288781	0.0127096	0.000362582	4.45851e-05	8.13236	59.1233	24.2764	1	1
JC005	.	.	.	.	.	.	.	.	0.0584682	0.0158898	0.000701507	7.87288e-05	8.91042	59.1233	24.2764	1	1
JC005	.	.	.	.	.	.	.	.	0.0395493	0.0149203	0.00054163	6.96602e-05	7.77532	59.1233	24.2764	1	1
JC005	.	.	.	.	.	.	.	.	0.0508915	0.0163928	0.000452438	8.56971e-05	5.2795	59.1233	24.2764	1	1
JC005	.	.	.	.	.	.	.	.	0.0435402	0.0188868	0.000710043	0.000102077	6.95595	59.1233	24.2764	1	1
JC005	.	.	.	.	.	.	.	.	0.0333117	0.014362	0.000310315	6.37683e-05	4.86629	59.1233	24.2764	1	1
JC005	.	.	.	.	.	.	.	.	0.057686	0.0185797	0.000669186	0.000106411	6.28869	59.1233	24.2764	1	1
JC005	.	.	.	.	.	.	.	.	0.0474959	0.0196731	0.000767259	0.000104627	7.33328	59.1233	24.2764	1	1
JC005	.	.	.	.	.	.	.	.	0.0503628	0.0210246	0.000898886	0.000113542	7.91677	59.1233	24.2764	1	1
JC005	.	.	.	.	.	.	.	.	0.0575065	0.0205964	0.00120964	0.000153753	7.86742	59.1233	24.2764	1	1
JC005	.	.	.	.	.	.	.	.	0.036985	0.0151533	0.000529831	5.79334e-05	9.14552	59.1233	24.2764	1	1
JC005	.	.	.	.	.	.	.	.	0.0416015	0.0163539	0.000520335	9.56112e-05	5.4422	59.1233	24.2764	1	1
JC005	.	.	.	.	.	.	.	.	0.0344839	0.0160646	0.000502193	7.52645e-05	6.67238	59.1233	24.2764	1	1
JC005	.	.	.	.	.	.	.	.	0.0499805	0.0271312	0.00103268	0.000263955	3.91233	59.1233	24.2764	1	1
JC005	.	.	.	.	.	.	.	.	0.0455959	0.0206492	0.000907545	0.000139801	6.49169	59.1233	24.2764	1	1
JC005	.	.	.	.	.	.	.	.	0.0391952	0.0201926	0.000780223	0.000169261	4.60959	59.1233	24.2764	1	1
JC005	.	.	.	.	.	.	.	.	0.0457053	0.0175612	0.000729891	0.00011229	6.50005	59.1233	24.2764	1	1
JC005	.	.	.	.	.	.	.	.	0.0498943	0.0183382	0.000787504	0.000114931	6.85197	59.1233	24.2764	1	1
JC005	.	.	.	.	.	.	.	.	0.045158	0.0176427	0.000456069	0.000142841	3.19284	59.1233	24.2764	1	1
JC005	.	.	.	.	.	.	.	.	0.0578888	0.0139651	0.000513855	6.97757e-05	7.36438	59.1233	24.2764	1	1
JC005	.	.	.	.	.	.	.	.	0.0486392	0.0191833	0.000709125	0.000104653	6.77596	59.1233	24.2764	1	1
JC005	.	.	.	.	.	.	.	.	0.0453739	0.0204707	0.00109024	9.79635e-05	11.129	59.1233	24.2764	1	1
JC005	.	.	.	.	.	.	.	.	0.047208	0.0165251	0.000307691	7.63307e-05	4.03103	59.1233	24.2764	1	1
JC005	.	.	.	.	.	.	.	.	0.0546286	0.0201673	0.000891198	0.000136076	6.54927	59.1233	24.2764	1	1
JC005	.	.	.	.	.	.	.	.	0.0300535	0.0132064	0.000385304	4.89597e-05	7.86982	59.1233	24.2764	1	1
JC005	.	.	.	.	.	.	.	.	0.0241294	0.0152399	0.000339372	5.08563e-05	6.67316	59.1233	24.2764	1	1
JC005	.	.	.	.	.	.	.	.	0.0321325	0.0153168	0.00048488	4.87947e-05	9.93714	59.1233	24.2764	1	1
JC005	.	.	.	.	.	.	.	.	0.0565775	0.015624	0.000594232	5.68715e-05	10.4487	59.1233	24.2764	1	1
JC005	.	.	.	.	.	.	.	.	0.0448607	0.0164667	0.00036899	0.000152915	2.41304	59.1233	24.2764	1	1
JC005	.	.	.	.	.	.	.	.	0.050516	0.0229116	0.000880863	0.000201853	4.36388	59.1233	24.2764	1	1
JC005	.	.	.	.	.	.	.	.	0.0444651	0.0187712	0.000639283	0.000137173	4.66041	59.1233	24.2764	1	1
JC005	.	.	.	.	.	.	.	.	0.0621218	0.0190728	0.000625783	9.7917e-05	6.39095	59.1233	24.2764	1	1
JC005	.	.	.	.	.	.	.	.	0.0373579	0.0154028	0.00053527	6.58907e-05	8.1236	59.1233	24.2764	1	1
JC005	.	.	.	.	.	.	.	.	0.0350405	0.0161559	0.000520798	8.24121e-05	6.31944	59.1233	24.2764	1	1
JC005	.	.	.	.	.	.	.	.	0.0326892	0.0153502	0.000499652	4.88146e-05	10.2357	59.1233	24.2764	1	1
JC005	.	.	.	.	.	.	.	.	0.0352207	0.0181938	0.000724928	8.87925e-05	8.16429	59.1233	24.2764	1	1
JC005	.	.	.	.	.	.	.	.	0.0335177	0.0145864	0.00036453	4.19764e-05	8.68417	59.1233	24.2764	1	1
JC005	.	.	.	.	.	.	.	.	0.0328125	0.0144881	0.000493596	6.49687e-05	7.59744	59.1233	24.2764	1	1
JC005	.	.	.	.	.	.	.	.	0.0433972	0.0168992	0.000525285	6.67335e-05	7.87138	59.1233	24.2764	1	1
JC005	.	.	.	.	.	.	.	.	0.0513336	0.0181609	0.000552454	9.64967e-05	5.72511	59.1233	24.2764	1	1
JC005	.	.	.	.	.	.	.	.	0.0290427	0.0129067	0.000468841	2.96409e-05	15.8174	59.1233	24.2764	1	1
JC005	.	.	.	.	.	.	.	.	0.0373432	0.0134399	0.000468576	3.12899e-05	14.9753	59.1233	24.2764	1	1
JC005	.	.	.	.	.	.	.	.	0.0399813	0.0146038	0.000508277	3.61805e-05	14.0484	59.1233	24.2764	1	1
JC005	.	.	.	.	.	.	.	.	0.0369789	0.0153405	0.000741319	5.02431e-05	14.7546	59.1233	24.2764	1	1
JC005	.	.	.	.	.	.	.	.	0.0345236	0.0143477	0.000605096	4.17528e-05	14.4923	59.1233	24.2764	1	1
JC005	.	.	.	.	.	.	.	.	0.0305517	0.0163327	0.000373204	4.38213e-05	8.5165	59.1233	24.2764	1	1
JC005	.	.	.	.	.	.	.	.	0.0334938	0.0165225	0.000319887	3.87911e-05	8.2464	59.1233	24.2764	1	1
JC005	.	.	.	.	.	.	.	.	0.0325854	0.0129788	0.000369527	3.35718e-05	11.0071	59.1233	24.2764	1	1
JC005	.	.	.	.	.	.	.	.	0.0461121	0.012025	0.000326681	4.1059e-05	7.95638	59.1233	24.2764	1	1
JC005	.	.	.	.	.	.	.	.	0.0612214	0.0150915	0.000767745	8.84247e-05	8.68247	59.1233	24.2764	1	1
JC005	.	.	.	.	.	.	.	.	0.0877425	0.022463	0.000969898	0.000130144	7.4525	59.1233	24.2764	1	1
JC005	.	.	.	.	.	.	.	.	0.0683004	0.0152722	0.000351084	8.22492e-05	4.26854	59.1233	24.2764	1	1
JC005	.	.	.	.	.	.	.	.	0.0407594	0.0141974	0.000352971	3.71053e-05	9.51268	59.1233	24.2764	1	1
JC005	.	.	.	.	.	.	.	.	0.0404702	0.0164639	0.000680102	6.32426e-05	10.7539	59.1233	24.2764	1	1
JC005	.	.	.	.	.	.	.	.	0.0323734	0.0122202	0.000293164	2.81598e-05	10.4107	59.1233	24.2764	1	1
JC005	.	.	.	.	.	.	.	.	0.0442669	0.0159707	0.00062262	5.18267e-05	12.0135	59.1233	24.2764	1	1
JC005	.	.	.	.	.	.	.	.	0.0563766	0.0189707	0.000718002	7.16654e-05	10.0188	59.1233	24.2764	1	1
JC005	.	.	.	.	.	.	.	.	0.050955	0.0175314	0.000715305	7.77664e-05	9.19812	59.1233	24.2764	1	1
JC005	.	.	.	.	.	.	.	.	0.0447811	0.0144288	0.000463907	5.86976e-05	7.90334	59.1233	24.2764	1	1
JC005	.	.	.	.	.	.	.	.	0.0534561	0.0195776	0.000457771	0.000113209	4.04359	59.1233	24.2764	1	1
JC005	.	.	.	.	.	.	.	.	0.0533284	0.019835	0.00092002	9.42675e-05	9.75967	59.1233	24.2764	1	1
JC005	.	.	.	.	.	.	.	.	0.048992	0.019446	0.000879455	0.000115343	7.62469	59.1233	24.2764	1	1
JC005	.	.	.	.	.	.	.	.	0.0462922	0.0172677	0.000506968	7.69386e-05	6.58925	59.1233	24.2764	1	1
JC005	.	.	.	.	.	.	.	.	0.0349146	0.016251	0.000627531	5.96811e-05	10.5147	59.1233	24.2764	1	1
JC005	.	.	.	.	.	.	.	.	0.0675105	0.0199121	0.000989797	0.000119701	8.26891	59.1233	24.2764	1	1
JC005	.	.	.	.	.	.	.	.	0.0362251	0.0207388	0.000415458	0.000196194	2.11759	59.1233	24.2764	1	1
JC005	.	.	.	.	.	.	.	.	0.0320292	0.0266886	0.000317816	0.000273799	1.16076	59.1233	24.2764	1	1
JC005	.	.	.	.	.	.	.	.	0.0696471	0.0309074	0.00251705	0.000310074	8.11758	59.1233	24.2764	1	1
JC005	.	.	.	.	.	.	.	.	0.0808816	0.0310592	0.00189779	0.000221821	8.5555	59.1233	24.2764	1	1
JC005	.	.	.	.	.	.	.	.	0.0375038	0.0201546	0.000802444	0.000106957	7.50249	59.1233	24.2764	1	1
JC005	.	.	.	.	.	.	.	.	0.0379798	0.0210324	0.000861805	9.85447e-05	8.74532	59.1233	24.2764	1	1
JC005	.	.	.	.	.	.	.	.	0.0363938	0.0222991	0.000814302	0.000241869	3.36671	59.1233	24.2764	1	1
JC005	.	.	.	.	.	.	.	.	0.0399869	0.022354	0.000865587	0.000156901	5.51677	59.1233	24.2764	1	1
JC005	.	.	.	.	.	.	.	.	0.047251	0.0250667	0.00116033	0.00019449	5.96601	59.1233	24.2764	1	1
JC005	.	.	.	.	.	.	.	.	0.0375208	0.0226166	0.000836694	0.000139354	6.00409	59.1233	24.2764	1	1
JC005	.	.	.	.	.	.	.	.	0.0582021	0.0253572	0.00118861	0.00039066	3.04257	59.1233	24.2764	1	1
JC005	.	.	.	.	.	.	.	.	0.0530916	0.0240049	0.00199835	0.000169896	11.7622	59.1233	24.2764	1	1
JC005	.	.	.	.	.	.	.	.	0.0588922	0.0259366	0.00173742	0.000195265	8.89775	59.1233	24.2764	1	1
JC005	.	.	.	.	.	.	.	.	0.106348	0.0211915	0.00156892	0.000179906	8.72078	59.1233	24.2764	1	1
JC005	.	.	.	.	.	.	.	.	0.133891	0.0263576	0.00144679	0.000254803	5.67807	59.1233	24.2764	1	1
JC005	.	.	.	.	.	.	.	.	0.0594163	0.029612	0.00153033	0.000357864	4.27629	59.1233	24.2764	1	1
JC005	.	.	.	.	.	.	.	.	0.0715628	0.0399887	0.00240582	0.000626759	3.83851	59.1233	24.2764	1	1
JC005	.	.	.	.	.	.	.	.	0.0837609	0.0462899	0.00314059	0.000707871	4.43667	59.1233	24.2764	1	1
JC005	.	.	.	.	.	.	.	.	0.0699644	0.0503797	0.00188765	0.00128166	1.47282	59.1233	24.2764	1	1
JC005	.	.	.	.	.	.	.	.	0.0868377	0.0494723	0.00205432	0.0014474	1.41932	59.1233	24.2764	1	1
JC005	.	.	.	.	.	.	.	.	0.0812704	0.0461488	0.00242637	0.00132019	1.83789	59.1233	24.2764	1	1
JC005	.	.	.	.	.	.	.	.	0.096356	0.0545994	0.00290121	0.00162991	1.77998	59.1233	24.2764	1	1
JC005	.	.	.	.	.	.	.	.	0.0828398	0.0557705	0.00351895	0.00187797	1.87381	59.1233	24.2764	1	1
JC005	.	.	.	.	.	.	.	.	0.093321	0.047072	0.00337891	0.00143202	2.35954	59.1233	24.2764	1	1
JC005	.	.	.	.	.	.	.	.	0.053545	0.0216733	0.000383395	0.000160798	2.38433	59.1233	24.2764	1	1
JC005	.	.	.	.	.	.	.	.	0.04218	0.0202003	0.000500242	0.000249606	2.00413	59.1233	24.2764	1	1
JC005	.	.	.	.	.	.	.	.	0.0779595	0.0291281	0.00263604	0.000394749	6.67776	59.1233	24.2764	1	1
JC005	.	.	.	.	.	.	.	.	0.0731789	0.0362231	0.00293827	0.000522848	5.61974	59.1233	24.2764	1	1
JC005	.	.	.	.	.	.	.	.	0.0638698	0.0378763	0.00155519	0.000568162	2.73723	59.1233	24.2764	1	1
JC005	.	.	.	.	.	.	.	.	0.0532728	0.0356038	0.000882883	0.000492018	1.79441	59.1233	24.2764	1	1
JC005	.	.	.	.	.	.	.	.	0.0465108	0.0385124	0.000774287	0.000627973	1.23299	59.1233	24.2764	1	1
JC005	.	.	.	.	.	.	.	.	0.0864863	0.0452928	0.00235487	0.000863424	2.72736	59.1233	24.2764	1	1
JC005	.	.	.	.	.	.	.	.	0.0672739	0.0412266	0.0022731	0.000518463	4.38431	59.1233	24.2764	1	1
JC005	.	.	.	.	.	.	.	.	0.0838149	0.042518	0.00193153	0.000665523	2.90227	59.1233	24.2764	1	1
JC005	.	.	.	.	.	.	.	.	0.074714	0.0487405	0.00294347	0.000908151	3.24117	59.1233	24.2764	1	1
JC005	.	.	.	.	.	.	.	.	0.0593153	0.0422097	0.00104983	0.000754586	1.39127	59.1233	24.2764	1	1
JC005	.	.	.	.	.	.	.	.	0.0487869	0.0375554	0.00089174	0.000652351	1.36696	59.1233	24.2764	1	1
JC005	.	.	.	.	.	.	.	.	0.106205	0.0451648	0.00152602	0.00111627	1.36707	59.1233	24.2764	1	1
JC005	.	.	.	.	.	.	.	.	0.0614842	0.0308386	0.000976605	0.00043755	2.23198	59.1233	24.2764	1	1
JC005	.	.	.	.	.	.	.	.	0.0747858	0.0381635	0.00168608	0.00074127	2.27458	59.1233	24.2764	1	1
JC005	.	.	.	.	.	.	.	.	0.0882329	0.0342112	0.00139805	0.000526033	2.65772	59.1233	24.2764	1	1
JC005	.	.	.	.	.	.	.	.	0.0784679	0.0289769	0.000747905	0.00024839	3.01101	59.1233	24.2764	1	1
JC005	.	.	.	.	.	.	.	.	0.0481262	0.0156243	0.000261167	8.31325e-05	3.14158	59.1233	24.2764	1	1
JC005	.	.	.	.	.	.	.	.	0.0800024	0.03313	0.0014195	0.000479257	2.96188	59.1233	24.2764	1	1
JC005	.	.	.	.	.	.	.	.	0.0753048	0.0384656	0.00168302	0.000662052	2.54213	59.1233	24.2764	1	1
JC005	.	.	.	.	.	.	.	.	0.0305322	0.0173633	0.000355028	8.27946e-05	4.28806	59.1233	24.2764	1	1
JC005	.	.	.	.	.	.	.	.	0.0282945	0.0154077	0.000302557	5.00683e-05	6.04289	59.1233	24.2764	1	1
JC005	.	.	.	.	.	.	.	.	0.0192647	0.0151558	0.000123131	4.07773e-05	3.0196	59.1233	24.2764	1	1
JC005	.	.	.	.	.	.	.	.	0.037047	0.0146484	0.000205492	4.37064e-05	4.70165	59.1233	24.2764	1	1
JC005	.	.	.	.	.	.	.	.	0.046595	0.0149075	0.000617015	4.42137e-05	13.9553	59.1233	24.2764	1	1
JC005	.	.	.	.	.	.	.	.	0.0226607	0.0116678	0.000254949	3.36884e-05	7.56786	59.1233	24.2764	1	1
JC005	.	.	.	.	.	.	.	.	0.0232535	0.0126707	0.000250041	4.05985e-05	6.15887	59.1233	24.2764	1	1
JC005	.	.	.	.	.	.	.	.	0.0320492	0.014145	0.000484806	4.40637e-05	11.0024	59.1233	24.2764	1	1
JC005	.	.	.	.	.	.	.	.	0.0256643	0.0124042	0.000229168	4.3109e-05	5.31601	59.1233	24.2764	1	1
JC005	.	.	.	.	.	.	.	.	0.0336897	0.0132605	0.000484941	3.80349e-05	12.7499	59.1233	24.2764	1	1
JC005	.	.	.	.	.	.	.	.	0.0644518	0.0136986	0.000401731	3.89421e-05	10.3161	59.1233	24.2764	1	1
JC005	.	.	.	.	.	.	.	.	0.0443569	0.0105364	0.000215519	3.77325e-05	5.71176	59.1233	24.2764	1	1
JC005	.	.	.	.	.	.	.	.	0.0480899	0.0116094	0.000417382	3.54421e-05	11.7764	59.1233	24.2764	1	1
JC005	.	.	.	.	.	.	.	.	0.0740147	0.0135581	0.000384265	7.86354e-05	4.88667	59.1233	24.2764	1	1
JC005	.	.	.	.	.	.	.	.	0.0392702	0.0165898	0.000624348	0.000100436	6.21638	59.1233	24.2764	1	1
JC005	.	.	.	.	.	.	.	.	0.0349705	0.0153212	0.000283574	8.42467e-05	3.366	59.1233	24.2764	1	1
JC005	.	.	.	.	.	.	.	.	0.0713522	0.0210295	0.000479845	0.000154603	3.10372	59.1233	24.2764	1	1
JC005	.	.	.	.	.	.	.	.	0.117773	0.020801	0.000826136	0.000113628	7.27053	59.1233	24.2764	1	1
JC005	.	.	.	.	.	.	.	.	0.0433099	0.0231639	0.000694949	0.000256356	2.71087	59.1233	24.2764	1	1
JC005	.	.	.	.	.	.	.	.	0.0574159	0.0388166	0.00120566	0.000807914	1.49231	59.1233	24.2764	1	1
JC005	.	.	.	.	.	.	.	.	0.0377928	0.0258938	0.000758606	0.000293108	2.58814	59.1233	24.2764	1	1
JC005	.	.	.	.	.	.	.	.	0.0411818	0.0257718	0.000646103	0.000264943	2.43865	59.1233	24.2764	1	1
JC005	.	.	.	.	.	.	.	.	0.0370101	0.0275563	0.000599363	0.000335798	1.78489	59.1233	24.2764	1	1
JC005	.	.	.	.	.	.	.	.	0.0419048	0.0348962	0.000610935	0.000600675	1.01708	59.1233	24.2764	1	1
JC005	.	.	.	.	.	.	.	.	0.0552658	0.0401511	0.00115568	0.000796127	1.45163	59.1233	24.2764	1	1
JC005	.	.	.	.	.	.	.	.	0.0533956	0.0422471	0.000989615	0.000889095	1.11306	59.1233	24.2764	1	1
JC005	.	.	.	.	.	.	.	.	0.0931429	0.03694	0.0010646	0.000532089	2.00079	59.1233	24.2764	1	1
JC005	.	.	.	.	.	.	.	.	0.105371	0.0292517	0.00139186	0.000307939	4.51992	59.1233	24.2764	1	1
JC005	.	.	.	.	.	.	.	.	0.0718349	0.0390106	0.00206338	0.000688279	2.99788	59.1233	24.2764	1	1
JC005	.	.	.	.	.	.	.	.	0.140188	0.0380333	0.00153416	0.000630207	2.43437	59.1233	24.2764	1	1
JC005	.	.	.	.	.	.	.	.	0.0696352	0.0183113	0.00104131	0.000106495	9.77802	59.1233	24.2764	1	1
JC005	.	.	.	.	.	.	.	.	0.0400713	0.0163736	0.00030607	0.000114481	2.67354	59.1233	24.2764	1	1
JC005	.	.	.	.	.	.	.	.	0.04904	0.0253922	0.000790273	0.000251757	3.13903	59.1233	24.2764	1	1
JC005	.	.	.	.	.	.	.	.	0.0711821	0.0272029	0.00123158	0.000434235	2.83621	59.1233	24.2764	1	1
JC005	.	.	.	.	.	.	.	.	0.087072	0.019128	0.000607411	0.000123822	4.90552	59.1233	24.2764	1	1
JC005	.	.	.	.	.	.	.	.	0.0307943	0.0129952	0.000185425	6.74695e-05	2.74828	59.1233	24.2764	1	1
JC005	.	.	.	.	.	.	.	.	0.0591222	0.0148928	0.000355966	6.24199e-05	5.70276	59.1233	24.2764	1	1
JC005	.	.	.	.	.	.	.	.	0.0483273	0.0215168	0.000791456	0.000146272	5.41085	59.1233	24.2764	1	1
JC005	.	.	.	.	.	.	.	.	0.0454401	0.0170731	0.000915081	6.39505e-05	14.3092	59.1233	24.2764	1	1
JC005	.	.	.	.	.	.	.	.	0.0582634	0.020052	0.000663161	0.000126781	5.23076	59.1233	24.2764	1	1
JC005	.	.	.	.	.	.	.	.	0.0402597	0.0171833	0.000581208	8.82668e-05	6.58467	59.1233	24.2764	1	1
JC005	.	.	.	.	.	.	.	.	0.101286	0.0261508	0.00115212	0.000202761	5.68216	59.1233	24.2764	1	1
JC005	.	.	.	.	.	.	.	.	0.0988596	0.0236511	0.000515601	0.000145759	3.53735	59.1233	24.2764	1	1
JC005	.	.	.	.	.	.	.	.	0.0642664	0.0193243	0.000626189	0.0001062	5.89632	59.1233	24.2764	1	1
JC005	.	.	.	.	.	.	.	.	0.0464043	0.0181224	0.000901868	7.86693e-05	11.464	59.1233	24.2764	1	1
JC005	.	.	.	.	.	.	.	.	0.0497727	0.0175818	0.000636053	6.69487e-05	9.5006	59.1233	24.2764	1	1
JC005	.	.	.	.	.	.	.	.	0.0422676	0.0168566	0.000341303	0.000108647	3.14139	59.1233	24.2764	1	1
JC005	.	.	.	.	.	.	.	.	0.0409184	0.0184357	0.00045854	8.33822e-05	5.49926	59.1233	24.2764	1	1
JC005	.	.	.	.	.	.	.	.	0.0398477	0.0162294	0.000481572	6.71249e-05	7.17427	59.1233	24.2764	1	1
JC005	.	.	.	.	.	.	.	.	0.0788183	0.014139	0.000577206	0.000157302	3.66941	59.1233	24.2764	1	1
JC005	.	.	.	.	.	.	.	.	0.093646	0.0258388	0.000927438	0.000357391	2.59502	59.1233	24.2764	1	1
JC005	.	.	.	.	.	.	.	.	0.0822103	0.0242078	0.000434687	0.00018352	2.36861	59.1233	24.2764	1	1
JC005	.	.	.	.	.	.	.	.	0.0413715	0.019632	0.000862191	0.000124835	6.90664	59.1233	24.2764	1	1
JC005	.	.	.	.	.	.	.	.	0.0372034	0.0209655	0.000679153	9.56245e-05	7.10229	59.1233	24.2764	1	1
JC005	.	.	.	.	.	.	.	.	0.0465823	0.0208793	0.000477683	0.000114208	4.18257	59.1233	24.2764	1	1
JC005	.	.	.	.	.	.	.	.	0.0625615	0.0244887	0.00109524	0.00016582	6.60499	59.1233	24.2764	1	1
JC005	.	.	.	.	.	.	.	.	0.0402757	0.0196238	0.000724101	0.000130707	5.53988	59.1233	24.2764	1	1
JC005	.	.	.	.	.	.	.	.	0.0463262	0.0240975	0.00123592	0.000148112	8.3445	59.1233	24.2764	1	1
JC005	.	.	.	.	.	.	.	.	0.0345779	0.0160952	0.000406171	7.46275e-05	5.44265	59.1233	24.2764	1	1
JC005	.	.	.	.	.	.	.	.	0.0386443	0.0154602	0.000542607	0.000110451	4.91265	59.1233	24.2764	1	1
JC005	.	.	.	.	.	.	.	.	0.0513052	0.0184432	0.000660272	8.31254e-05	7.94308	59.1233	24.2764	1	1
JC005	.	.	.	.	.	.	.	.	0.0336036	0.0152709	0.000382377	4.79971e-05	7.96667	59.1233	24.2764	1	1
JC005	.	.	.	.	.	.	.	.	0.0353219	0.0129438	0.000424461	5.03455e-05	8.43096	59.1233	24.2764	1	1
JC005	.	.	.	.	.	.	.	.	0.0363979	0.017377	0.000451863	6.40393e-05	7.05603	59.1233	24.2764	1	1
JC005	.	.	.	.	.	.	.	.	0.0480774	0.0188782	0.000317048	9.79462e-05	3.23696	59.1233	24.2764	1	1
JC005	.	.	.	.	.	.	.	.	0.038382	0.0167684	0.000383358	8.5661e-05	4.47529	59.1233	24.2764	1	1
AHA005	07:32:46	0.009	.	.	.	.	.	.						57.7808	25.8427	1	1
AHA005	07:37:46	0.008	.	.	.	.	.	.						57.7808	25.8427	1	1
AHA005	07:42:46	0.0084	0.00846667	.	.	.	.	.						57.7808	25.8427	1	1
AHA005	07:47:46	0.0092	0.00853333	.	.	.	.	.						57.7808	25.8427	1	1
AHA005	07:52:46	0.0086	0.00873333	.	.	.	.	.						57.7808	25.8427	1	1
AHA005	07:57:46	0.0172	0.0116667	0.0100667	.	.	.	.						57.7808	25.8427	1	1
AHA005	08:02:46	0.0274	0.0177333	0.0131333	.	.	.	.						57.7808	25.8427	1	1
AHA005	08:07:46	0.0206	0.0217333	0.0152333	.	.	.	.						57.7808	25.8427	1	1
AHA005	08:12:46	0.0184	0.0221333	0.0169	.	.	.	.						57.7808	25.8427	1	1
AHA005	08:17:46	0.016	0.0183333	0.0180333	.	.	.	.						57.7808	25.8427	1	1
AHA005	08:22:46	0.015	0.0164667	0.0191	.	.	.	.	0.0361377	0.0174803	0.000620766	0.000128318	4.83772	57.7808	25.8427	1	1
AHA005	08:27:46	0.0148	0.0152667	0.0187	0.0143833	.	.	.	0.0402551	0.0167799	0.000362737	0.000104648	3.46626	57.7808	25.8427	1	1
AHA005	08:32:46	0.0142	0.0146667	0.0165	0.0148167	.	.	.	0.03155	0.0166244	0.000300038	0.000103682	2.89383	57.7808	25.8427	1	1
AHA005	08:37:46	0.0138	0.0142667	0.0153667	0.0153	.	.	.	0.0373246	0.0160942	0.000297621	7.09256e-05	4.19624	57.7808	25.8427	1	1
AHA005	08:42:46	0.0158	0.0146	0.0149333	0.0159167	.	.	.	0.0627288	0.0172075	0.000303603	0.000106696	2.8455	57.7808	25.8427	1	1
AHA005	08:47:46	0.0148	0.0148	0.0147333	0.0163833	.	.	.	0.0549849	0.0162367	0.000334318	0.000116055	2.88069	57.7808	25.8427	1	1
AHA005	08:52:46	0.0212	0.0172667	0.0157667	0.0174333	.	.	.	0.0465732	0.0138458	0.000286336	6.15719e-05	4.65043	57.7808	25.8427	1	1
AHA005	08:57:46	0.0246	0.0202	0.0174	0.01805	.	.	.	0.05516	0.0167123	0.000282299	0.000184082	1.53355	57.7808	25.8427	1	1
AHA005	09:02:46	0.026	0.0239333	0.0193667	0.0179333	.	.	.	0.0335763	0.0177374	0.000440494	0.000138143	3.18868	57.7808	25.8427	1	1
AHA005	09:07:46	0.767	0.272533	0.1449	0.0801333	.	.	.	0.0495421	0.0181768	0.000459188	0.000114735	4.00216	57.7808	25.8427	1	1
AHA005	09:12:46	1.4096	0.7342	0.3772	0.196067	.	.	.	0.0474958	0.0195198	0.000667467	0.000148303	4.5007	57.7808	25.8427	1	1
AHA005	09:17:46	1.7112	1.29593	0.659933	0.337333	.	.	.	0.0470632	0.0201586	0.00061382	0.000147741	4.1547	57.7808	25.8427	1	1
AHA005	09:22:46	1.2034	1.4414	0.856967	0.436367	.	.	.	0.0366116	0.0196347	0.000641004	0.000105569	6.0719	57.7808	25.8427	1	1
AHA005	09:27:46	0.6492	1.18793	0.961067	0.489233	0.251808	.	.	0.0481204	0.0197011	0.000752029	0.000118204	6.36213	57.7808	25.8427	1	1
AHA005	09:32:46	0.421	0.757867	1.0269	0.523133	0.268975	.	.	0.0702196	0.0215606	0.000582056	0.000182211	3.19441	57.7808	25.8427	1	1
AHA005	09:37:46	0.5314	0.533867	0.987633	0.566267	0.290783	.	.	0.0410391	0.0202182	0.000816908	0.000135425	6.03218	57.7808	25.8427	1	1
AHA005	09:42:46	1.666	0.8728	1.03037	0.703783	0.35985	.	.	0.0490393	0.020935	0.000714198	0.000138058	5.17317	57.7808	25.8427	1	1
AHA005	09:47:46	2.2924	1.4966	1.12723	0.893583	0.454983	.	.	0.0395657	0.0144638	0.000228822	4.26535e-05	5.36467	57.7808	25.8427	1	1
AHA005	09:52:46	0.9632	1.64053	1.0872	0.972083	0.494758	.	.	0.0396089	0.0145427	0.000227326	6.01438e-05	3.77971	57.7808	25.8427	1	1
AHA005	09:57:46	0.5446	1.26673	1.06977	1.01542	0.516733	.	.	0.0260492	0.013271	0.00016278	6.56551e-05	2.47932	57.7808	25.8427	1	1
AHA005	10:02:46	0.4186	0.642133	1.06937	1.04813	0.533033	.	.	0.0285226	0.0131301	0.000299987	5.70151e-05	5.26154	57.7808	25.8427	1	1
AHA005	10:07:46	0.4844	0.482533	1.06153	1.02458	0.552358	.	.	0.0200914	0.0115493	0.000127608	4.48069e-05	2.84795	57.7808	25.8427	1	1
AHA005	10:12:46	0.8828	0.595267	0.931	0.980683	0.588375	.	.	0.0327745	0.011193	0.000141136	3.38303e-05	4.17188	57.7808	25.8427	1	1
AHA005	10:17:46	0.7992	0.722133	0.682133	0.904683	0.621008	.	.	0.0292474	0.0139532	0.000129475	4.46463e-05	2.90002	57.7808	25.8427	1	1
AHA005	10:22:46	0.7836	0.821867	0.6522	0.8697	0.653033	.	.	0.0381607	0.0153204	0.000313028	0.000114214	2.74071	57.7808	25.8427	1	1
AHA005	10:27:46	0.7306	0.771133	0.6832	0.876483	0.682858	0.460033	.	0.0598268	0.0143655	0.000220318	5.86461e-05	3.75674	57.7808	25.8427	1	1
AHA005	10:32:46	0.7758	0.763333	0.742733	0.90605	0.714592	0.481333	.	0.0488412	0.0207284	0.000669511	0.000144447	4.63499	57.7808	25.8427	1	1
AHA005	10:37:46	1.0006	0.835667	0.828767	0.94515	0.755708	0.508906	.	0.0374632	0.019699	0.000666859	9.68114e-05	6.88823	57.7808	25.8427	1	1
AHA005	10:42:46	0.861	0.879133	0.825133	0.878067	0.790925	0.532589	.	0.0392652	0.0152069	0.000326925	9.86567e-05	3.31376	57.7808	25.8427	1	1
AHA005	10:47:46	1.3308	1.06413	0.913733	0.797933	0.845758	0.5693	.	0.0394229	0.0161221	0.000439737	0.000144385	3.04559	57.7808	25.8427	1	1
AHA005	10:52:46	1.6302	1.274	1.05483	0.853517	0.9128	0.614344	.	0.0319384	0.0173541	0.000232795	0.000142305	1.63589	57.7808	25.8427	1	1
AHA005	10:57:46	1.486	1.48233	1.18073	0.931967	0.973692	0.655144	.	0.0368301	0.01841	0.000296702	8.16352e-05	3.63449	57.7808	25.8427	1	1
AHA005	11:02:46	1.2978	1.47133	1.26773	1.00523	1.02668	0.690433	.	0.0271237	0.0127869	0.000860585	0.000396327	2.1714	57.7808	25.8427	1	1
AHA005	11:07:46	1.2084	1.33073	1.30237	1.06557	1.04507	0.723428	.	0.0635686	0.0185038	0.000349792	0.000150261	2.3279	57.7808	25.8427	1	1
AHA005	11:12:46	1.468	1.32473	1.40353	1.11433	1.04751	0.763694	.	0.0530907	0.0191393	0.000585212	0.000138224	4.23379	57.7808	25.8427	1	1
AHA005	11:17:46	0.7718	1.1494	1.31037	1.11205	1.00837	0.784689	.	0.0310054	0.0151288	0.000216028	0.000103457	2.08809	57.7808	25.8427	1	1
AHA005	11:22:46	0.8792	1.03967	1.1852	1.12002	0.994858	0.808694	.	0.0371061	0.0226454	0.000354878	0.000140318	2.5291	57.7808	25.8427	1	1
AHA005	11:27:46	0.5448	0.731933	1.02833	1.10453	0.990508	0.823417	0.621158	0.0325244	0.014559	0.000263341	5.81637e-05	4.52758	57.7808	25.8427	1	1
AHA005	11:32:46	0.2974	0.5738	0.8616	1.06467	0.985358	0.831283	0.627167	0.0444724	0.0152545	0.000225645	6.65763e-05	3.38927	57.7808	25.8427	1	1
AHA005	11:37:46	0.3058	0.382667	0.711167	1.00677	0.975958	0.839394	0.633371	0.0300189	0.0139589	0.000624134	0.000153538	4.06501	57.7808	25.8427	1	1
AHA005	11:42:46	0.1752	0.259467	0.4957	0.949617	0.913842	0.843822	0.636846	0.0416056	0.020036	0.000750943	0.000133377	5.63023	57.7808	25.8427	1	1
AHA005	11:47:46	0.3378	0.272933	0.423367	0.866867	0.8324	0.852794	0.643692	0.0250306	0.0177507	0.000251209	9.89627e-05	2.53842	57.7808	25.8427	1	1
AHA005	11:52:46	0.1276	0.213533	0.2981	0.74165	0.797583	0.85575	0.646171	0.0282321	0.0170933	0.000395117	0.000114339	3.45566	57.7808	25.8427	1	1
AHA005	11:57:46	0.0448	0.170067	0.214767	0.62155	0.776758	0.856311	0.646746	0.0379699	0.0158294	0.000238742	6.86947e-05	3.47541	57.7808	25.8427	1	1
AHA005	12:02:46	0.0496	0.074	0.173467	0.517533	0.761383	0.856967	0.647208	0.0323064	0.0155868	0.000363938	8.44442e-05	4.3098	57.7808	25.8427	1	1
AHA005	12:07:46	0.0534	0.0492667	0.1314	0.421283	0.743425	0.837144	0.647892	0.0555739	0.0168367	0.000346973	0.000115812	2.996	57.7808	25.8427	1	1
AHA005	12:12:46	0.0562	0.0530667	0.111567	0.303633	0.708983	0.79955	0.648679	0.0590634	0.0173693	0.000349298	9.22448e-05	3.78664	57.7808	25.8427	1	1
AHA005	12:17:46	0.0586	0.0560667	0.0650333	0.2442	0.678125	0.753644	0.649567	0.0593125	0.0251597	0.000754194	0.000283955	2.65603	57.7808	25.8427	1	1
AHA005	12:22:46	0.0602	0.0583333	0.0538	0.17595	0.647983	0.721889	0.650508	0.0480413	0.0228887	0.00116941	0.00019118	6.1168	57.7808	25.8427	1	1
AHA005	12:27:46	0.0588	0.0592	0.0561333	0.13545	0.619992	0.705489	0.651425	0.033497	0.0177036	0.000492423	0.000119705	4.11364	57.7808	25.8427	1	1
AHA005	12:32:46	0.0562	0.0584	0.0572333	0.11535	0.590008	0.695356	0.6523	0.0537996	0.0199765	0.00072226	0.000184796	3.90842	57.7808	25.8427	1	1
AHA005	12:37:46	0.0542	0.0564	0.0573667	0.0943833	0.550575	0.6821	0.653142	0.0393951	0.019495	0.000602929	9.54441e-05	6.31709	57.7808	25.8427	1	1
AHA005	12:42:46	0.0494	0.0532667	0.0562333	0.0839	0.516758	0.637194	0.653842	0.0387987	0.0228368	0.000949631	0.000132761	7.15294	57.7808	25.8427	1	1
AHA005	12:47:46	0.0446	0.0494	0.0539	0.0594667	0.463167	0.574756	0.654462	0.0589675	0.0187451	0.000861934	0.000112272	7.67719	57.7808	25.8427	1	1
AHA005	12:52:46	0.0424	0.0454667	0.0509333	0.0523667	0.397008	0.549178	0.654904	0.0415668	0.0185759	0.000585213	0.000121945	4.79899	57.7808	25.8427	1	1
AHA005	12:57:46	0.1212	0.0694	0.0613333	0.0587333	0.340142	0.537417	0.656917	0.0419633	0.0172864	0.000296412	0.000105348	2.81365	57.7808	25.8427	1	1
AHA005	13:02:46	0.1746	0.112733	0.0810667	0.06915	0.293342	0.530639	0.660013	0.0324862	0.0148662	0.000319252	6.66453e-05	4.79032	57.7808	25.8427	1	1
AHA005	13:07:46	0.3678	0.2212	0.133333	0.09535	0.258317	0.5274	0.651696	0.0295288	0.0118449	0.000214008	5.05063e-05	4.23725	57.7808	25.8427	1	1
AHA005	13:12:46	0.8842	0.475533	0.272467	0.16435	0.233992	0.527439	0.64075	0.0245138	0.016666	0.000218288	4.04654e-05	5.39444	57.7808	25.8427	1	1
AHA005	13:17:46	1.2856	0.845867	0.4793	0.2666	0.2554	0.54095	0.631883	0.0261746	0.013595	0.000204989	2.65295e-05	7.72683	57.7808	25.8427	1	1
AHA005	13:22:46	1.4472	1.20567	0.713433	0.382183	0.279067	0.559383	0.636962	0.034518	0.0137931	0.000352334	5.96719e-05	5.90452	57.7808	25.8427	1	1
AHA005	13:27:46	1.462	1.39827	0.9369	0.499117	0.317283	0.5797	0.653896	0.0312119	0.0141795	0.000266091	6.7624e-05	3.93486	57.7808	25.8427	1	1
AHA005	13:32:46	0.8378	1.249	1.04743	0.56425	0.3398	0.581422	0.662579	0.0292306	0.0133643	0.000257452	5.43796e-05	4.73435	57.7808	25.8427	1	1
AHA005	13:37:46	0.4222	0.907333	1.0565	0.594917	0.34465	0.565356	0.660304	0.0407441	0.0186406	0.000545209	0.000125127	4.35725	57.7808	25.8427	1	1
AHA005	13:42:46	0.382	0.547333	0.9728	0.622633	0.353267	0.55205	0.633554	0.0287595	0.0118756	0.000197012	3.63622e-05	5.41804	57.7808	25.8427	1	1
AHA005	13:47:46	1.8828	0.895667	1.07233	0.775817	0.417642	0.567383	0.625021	0.027787	0.0115813	0.000180613	3.65326e-05	4.94389	57.7808	25.8427	1	1
AHA005	13:52:46	4.9396	2.40147	1.6544	1.18392	0.618142	0.659311	0.707862	0.0479181	0.0151956	0.00046068	7.8638e-05	5.85824	57.7808	25.8427	1	1
AHA005	13:57:46	0.4594	2.42727	1.4873	1.2121	0.635417	0.630794	0.706087	0.043746	0.0160807	0.000467108	9.28441e-05	5.0311	57.7808	25.8427	1	1
AHA005	.	.	.	.	.	.	.	.	0.0486399	0.0174777	0.00047611	0.000101214	4.70399	57.7808	25.8427	1	1
AHA005	.	.	.	.	.	.	.	.	0.0696665	0.0203872	0.00112423	0.00012377	9.08322	57.7808	25.8427	1	1
AHA005	.	.	.	.	.	.	.	.	0.0617709	0.0196485	0.00044559	0.000140032	3.18206	57.7808	25.8427	1	1
AHA005	.	.	.	.	.	.	.	.	0.0617335	0.0218254	0.000552886	0.000160266	3.4498	57.7808	25.8427	1	1
AHA005	.	.	.	.	.	.	.	.	0.0405529	0.0174369	0.000673969	9.17753e-05	7.34369	57.7808	25.8427	1	1
AHA005	.	.	.	.	.	.	.	.	0.0398147	0.0157083	0.000590905	0.000127195	4.64566	57.7808	25.8427	1	1
SHS019	.	.	.	.	.	.	.	.	0.0505967	0.0235807	0.000715241	0.000340257	2.10206	31.5096	21.6662	0	0
SHS019	.	.	.	.	.	.	.	.	0.0899724	0.0305589	0.00118442	0.00040159	2.94933	31.5096	21.6662	0	0
SHS019	07:51:27	0.057	.	.	.	.	.	.	0.0990048	0.025116	0.000889789	0.000285475	3.11687	31.5096	21.6662	0	0
SHS019	07:56:27	0.0514	.	.	.	.	.	.	0.046822	0.0236186	0.000468789	0.000304882	1.53761	31.5096	21.6662	0	0
SHS019	08:01:27	0.0488	.	.	.	.	.	.	0.0547023	0.0225081	0.000586805	0.000148367	3.95509	31.5096	21.6662	0	0
SHS019	08:06:27	0.0484	0.952143	.	.	.	.	.	0.0461091	0.0250649	0.000804108	0.000276114	2.91223	31.5096	21.6662	0	0
SHS019	08:11:27	0.0482	0.264429	.	.	.	.	.	0.0591719	0.0290409	0.000618974	0.000344506	1.7967	31.5096	21.6662	0	0
SHS019	08:16:27	0.0514	0.0582857	.	.	.	.	.	0.0533188	0.0287527	0.000670577	0.000233698	2.86942	31.5096	21.6662	0	0
SHS019	08:21:27	0.0688	0.0572857	0.648682	.	.	.	.	0.0453187	0.0261373	0.000563041	0.0003795	1.48364	31.5096	21.6662	0	0
SHS019	08:26:27	0.1198	0.064875	0.652136	.	.	.	.	0.106171	0.038998	0.00105905	0.000608462	1.74054	31.5096	21.6662	0	0
SHS019	08:31:27	0.1156	0.07	0.655364	.	.	.	.	0.101382	0.0340452	0.000902102	0.000510883	1.76577	31.5096	21.6662	0	0
SHS019	08:36:27	0.0548	0.0684	0.652273	.	.	.	.	0.0709868	0.0324607	0.000451673	0.000464466	0.972457	31.5096	21.6662	0	0
SHS019	08:41:27	0.0526	0.0669091	0.647909	.	.	.	.	0.101058	0.0344204	0.00153044	0.000569484	2.68742	31.5096	21.6662	0	0
SHS019	08:46:27	0.0518	0.0655833	0.626591	.	.	.	.	0.0434079	0.0227556	0.000771026	0.000182986	4.21358	31.5096	21.6662	0	0
SHS019	08:51:27	0.163	0.0673846	0.586455	0.504885	.	.	.	0.0567144	0.0275504	0.000813293	0.00037091	2.1927	31.5096	21.6662	0	0
SHS019	08:56:27	0.1132	0.0722857	0.527318	0.477385	.	.	.	0.0603892	0.0277881	0.000877195	0.000344199	2.54851	31.5096	21.6662	0	0
SHS019	09:01:27	0.1372	0.0763333	0.463409	0.450865	.	.	.	0.0579631	0.0265598	0.000853302	0.000327134	2.60842	31.5096	21.6662	0	0
SHS019	09:06:27	0.2646	0.101533	0.419864	0.435423	.	.	.	0.0625331	0.0286752	0.00068305	0.000296723	2.30198	31.5096	21.6662	0	0
SHS019	09:11:27	0.3404	0.112467	0.397636	0.418385	.	.	.	0.0445888	0.0214713	0.00060038	0.000247404	2.42672	31.5096	21.6662	0	0
SHS019	09:16:27	0.2806	0.137067	0.414409	0.404173	.	.	.	0.056738	0.0219071	0.000789484	0.000257164	3.06996	31.5096	21.6662	0	0
SHS019	09:21:27	0.618	0.1758	0.422818	0.393635	.	.	.	0.0524472	0.0273214	0.00135339	0.000276957	4.88664	31.5096	21.6662	0	0
SHS019	09:26:27	0.418	0.189	0.213	0.381462	.	.	.	0.0456508	0.0250319	0.000903238	0.000342841	2.63457	31.5096	21.6662	0	0
SHS019	09:31:27	0.231	0.197067	0.152909	0.3695	.	.	.	0.0445085	0.020933	0.000641113	0.000211354	3.03336	31.5096	21.6662	0	0
SHS019	09:36:27	0.1898	0.2014	0.155545	0.362712	.	.	.	0.0601395	0.0274417	0.000923143	0.000385595	2.39407	31.5096	21.6662	0	0
SHS019	09:41:27	0.1158	0.199867	0.152913	0.360423	.	.	.	0.0608695	0.0325539	0.00131916	0.000454821	2.90039	31.5096	21.6662	0	0
SHS019	09:46:27	0.1054	0.2034	0.153375	0.360942	.	.	.	0.0463733	0.0283051	0.000884403	0.000252755	3.49905	31.5096	21.6662	0	0
SHS019	09:51:27	0.2422	0.206333	0.15116	0.359173	0.484961	.	.	0.0559692	0.0290802	0.000980808	0.000360649	2.71956	31.5096	21.6662	0	0
SHS019	09:56:27	0.0916	0.208667	0.148692	0.352346	0.481135	.	.	0.0699789	0.032249	0.0013306	0.00044376	2.99847	31.5096	21.6662	0	0
SHS019	10:01:27	0.0852	0.2108	0.146259	0.352788	0.477343	.	.	0.0514929	0.0253727	0.000625469	0.000206216	3.03308	31.5096	21.6662	0	0
SHS019	10:06:27	0.087	0.211	0.144321	0.353904	0.473708	.	.	0.0726286	0.0338589	0.00109085	0.000580438	1.87936	31.5096	21.6662	0	0
SHS019	10:11:27	0.049	0.204867	0.140862	0.353769	0.469692	.	.	0.0665209	0.0325714	0.00185875	0.000395485	4.69993	31.5096	21.6662	0	0
SHS019	10:16:27	0.0826	0.201533	0.138933	0.354308	0.466111	.	.	0.0783781	0.0339463	0.0016514	0.000563096	2.93271	31.5096	21.6662	0	0
SHS019	10:21:27	0.0802	0.178	0.139767	0.35475	0.46256	.	.	0.0695389	0.0450777	0.00129382	0.000809893	1.59752	31.5096	21.6662	0	0
SHS019	10:26:27	0.0468	0.166533	0.1395	0.354404	0.458727	.	.	0.0803484	0.031879	0.000836091	0.000394182	2.12108	31.5096	21.6662	0	0
SHS019	10:31:27	0.1246	0.158667	0.147867	0.359	0.457288	.	.	0.042817	0.0337132	0.00036434	0.000408482	0.891936	31.5096	21.6662	0	0
SHS019	10:36:27	0.1926	0.123	0.1494	0.35975	0.454054	.	.	0.0655709	0.0392074	0.00131162	0.000530222	2.47372	31.5096	21.6662	0	0
SHS019	10:41:27	0.0878	0.112267	0.150633	0.360288	0.454714	.	.	0.0697512	0.0314456	0.00118294	0.000545625	2.16805	31.5096	21.6662	0	0
SHS019	10:46:27	0.0764	0.104933	0.151	0.360673	0.455286	.	.	0.0667107	0.0400531	0.00133351	0.000759123	1.75665	31.5096	21.6662	0	0
SHS019	10:51:27	0.0724	0.0993333	0.150367	0.361192	0.455857	0.444209	.	0.0588641	0.02894	0.00089048	0.000362585	2.45592	31.5096	21.6662	0	0
SHS019	10:56:27	0.0732	0.0982667	0.149067	0.361904	0.456482	0.44106	.	0.0543438	0.0309129	0.000482611	0.000408237	1.18218	31.5096	21.6662	0	0
SHS019	11:01:27	0.0854	0.0932667	0.148333	0.362846	0.457196	0.438051	.	0.0389151	0.0309035	0.000572521	0.000311006	1.84087	31.5096	21.6662	0	0
SHS019	11:06:27	0.2946	0.1012	0.153767	0.364673	0.458893	0.436178	.	0.0664702	0.0401051	0.00118751	0.000868224	1.36775	31.5096	21.6662	0	0
SHS019	11:11:27	0.1514	0.102333	0.1555	0.363827	0.459598	0.433387	.	0.0380834	0.0289671	0.000536433	0.000223537	2.39975	31.5096	21.6662	0	0
SHS019	11:16:27	0.0966	0.103	0.1569	0.355615	0.460268	0.43055	.	0.0508465	0.0298074	0.000649017	0.00030985	2.09462	31.5096	21.6662	0	0
SHS019	11:21:27	0.0912	0.102867	0.156933	0.338654	0.460911	0.427736	.	0.0588889	0.037369	0.000962297	0.000520882	1.84744	31.5096	21.6662	0	0
SHS019	11:26:27	0.0922	0.106	0.155433	0.312769	0.46158	0.424975	.	0.0411541	0.0299798	0.000432587	0.000279209	1.54933	31.5096	21.6662	0	0
SHS019	11:31:27	0.0918	0.1098	0.155667	0.285865	0.462696	0.422659	.	0.0414563	0.031686	0.000612699	0.000266847	2.29607	31.5096	21.6662	0	0
SHS019	11:36:27	0.1678	0.113667	0.145833	0.261769	0.463795	0.420355	.	0.0452169	0.0254861	0.000581581	0.000284731	2.04256	31.5096	21.6662	0	0
SHS019	11:41:27	0.1036	0.116267	0.1414	0.249808	0.464375	0.417632	.	0.0551835	0.0368854	0.000828948	0.000294312	2.81656	31.5096	21.6662	0	0
SHS019	11:46:27	0.08	0.101333	0.13	0.250327	0.46492	0.414913	.	0.0485344	0.0374788	0.000635668	0.000479143	1.32668	31.5096	21.6662	0	0
SHS019	11:51:27	0.0678	0.0987333	0.110867	0.242846	0.465295	0.412087	0.412087	0.0472971	0.037393	0.000597247	0.00039836	1.49926	31.5096	21.6662	0	0
SHS019	11:56:27	0.0496	0.0964667	0.104367	0.150327	0.465616	0.409266	0.409266	0.0379365	0.0345056	0.000514157	0.000323255	1.59056	31.5096	21.6662	0	0
SHS019	12:01:27	0.0548	0.0955333	0.100233	0.122519	0.465955	0.406543	0.406543	0.0496062	0.0255516	0.000483281	0.000153733	3.14364	31.5096	21.6662	0	0
SHS019	12:06:27	0.0658	0.0954	0.0973667	0.121981	0.466321	0.403962	0.403962	0.0283207	0.0224748	0.000254895	0.000119674	2.12991	31.5096	21.6662	0	0
SHS019	12:11:27	0.0824	0.0968667	0.0975667	0.121585	0.467	0.401649	0.401649	0.035492	0.0290276	0.000257664	0.000126973	2.02928	31.5096	21.6662	0	0
SHS019	12:16:27	0.1224	0.0982	0.0957333	0.121352	0.462384	0.399432	0.399432	0.0296907	0.0337359	0.000231359	0.000162993	1.41944	31.5096	21.6662	0	0
SHS019	12:21:27	0.1012	0.0903333	0.0957667	0.120945	0.434098	0.397173	0.397173	0.0423368	0.034082	0.000514135	0.000265316	1.93782	31.5096	21.6662	0	0
SHS019	12:26:27	0.0964	0.0897333	0.0960333	0.120482	0.42183	0.394918	0.394918	0.0452881	0.0338907	0.000542165	0.00056151	0.965548	31.5096	21.6662	0	0
SHS019	12:31:27	0.0926	0.0896	0.0963	0.119965	0.415696	0.392667	0.392667	0.0472479	0.0349671	0.000714799	0.000647914	1.10323	31.5096	21.6662	0	0
SHS019	12:36:27	0.0892	0.0894	0.0961333	0.119397	0.411571	0.390419	0.390419	0.0509539	0.0399629	0.000530067	0.000668916	0.792427	31.5096	21.6662	0	0
SHS019	12:41:27	0.084	0.0888	0.0974	0.118763	0.408116	0.388168	0.388168	0.0522237	0.0349458	0.000482733	0.000451013	1.07033	31.5096	21.6662	0	0
SHS019	12:46:27	0.2236	0.0946667	0.102233	0.120583	0.403536	0.387007	0.387007	0.0597986	0.033702	0.000737217	0.000626872	1.17602	31.5096	21.6662	0	0
SHS019	12:51:27	0.3692	0.102667	0.108167	0.123967	0.384089	0.386072	0.386072	0.0414155	0.0334914	0.00054127	0.000296487	1.82561	31.5096	21.6662	0	0
SHS019	12:56:27	0.1428	0.1032	0.109733	0.124617	0.370241	0.383943	0.383943	0.0360803	0.0261802	0.00034966	0.000220431	1.58626	31.5096	21.6662	0	0
SHS019	13:01:27	0.2152	0.105733	0.103533	0.1257	0.364295	0.382021	0.382021	0.0304334	0.0218395	0.000306103	0.000160254	1.91011	31.5096	21.6662	0	0
SHS019	13:06:27	0.08	0.106733	0.102733	0.126067	0.3605	0.379831	0.379831	0.023193	0.0210838	0.000205439	9.53888e-05	2.1537	31.5096	21.6662	0	0
SHS019	13:11:27	0.1236	0.1214	0.108933	0.129783	0.358518	0.37907	0.37907	0.0275533	0.0207966	0.000316953	9.67838e-05	3.27486	31.5096	21.6662	0	0
SHS019	13:16:27	0.1854	0.1272	0.111367	0.131183	0.355821	0.377444	0.377444	0.030742	0.0223929	0.000362078	0.000121552	2.97879	31.5096	21.6662	0	0
SHS019	13:21:27	0.1128	0.129933	0.112667	0.131517	0.346723	0.375614	0.375614	0.0317623	0.01687	0.00030381	7.91246e-05	3.83964	31.5096	21.6662	0	0
SHS019	13:26:27	0.094	0.130067	0.113467	0.131267	0.341152	0.373747	0.373747	0.0327719	0.0237856	0.000308411	0.000106411	2.8983	31.5096	21.6662	0	0
SHS019	13:31:27	0.1396	0.1294	0.1138	0.131067	0.335223	0.371878	0.371878	0.0230584	0.0219339	0.00019961	7.32042e-05	2.72676	31.5096	21.6662	0	0
SHS019	13:36:27	0.0762	0.127667	0.109	0.131383	0.329429	0.369858	0.369858	0.0294417	0.0172324	0.000469213	0.000117461	3.99463	31.5096	21.6662	0	0
SHS019	13:41:27	0.0712	0.126	0.107867	0.131683	0.323339	0.367846	0.367846	0.0281943	0.0177873	0.000286502	8.61881e-05	3.32415	31.5096	21.6662	0	0
SHS019	13:46:27	0.0696	0.1246	0.1071	0.132	0.313107	0.36586	0.36586	0.0272512	0.0124919	0.000341351	6.26388e-05	5.44951	31.5096	21.6662	0	0
SHS019	13:51:27	0.071	0.1236	0.1065	0.131717	0.304973	0.363914	0.363914	0.0292865	0.0218959	0.000293184	8.75542e-05	3.3486	31.5096	21.6662	0	0
SHS019	13:56:27	0.073	0.123067	0.105933	0.130683	0.291652	0.362007	0.362007	0.0274415	0.0190085	0.000394054	8.80179e-05	4.47698	31.5096	21.6662	0	0
SHS019	14:01:27	0.073	0.112467	0.103567	0.129617	0.278768	0.360092	0.360092	0.0410227	0.0227991	0.000438048	0.000115213	3.80207	31.5096	21.6662	0	0
SHS019	14:06:27	0.089	0.1058	0.104233	0.125033	0.269143	0.358773	0.358773	0.0503408	0.0289979	0.000535407	0.000274059	1.95362	31.5096	21.6662	0	0
SHS019	14:11:27	0.0632	0.103467	0.103333	0.122367	0.259804	0.3568	0.3568	0.0504138	0.0263543	0.00045141	0.000310122	1.45559	31.5096	21.6662	0	0
SHS019	14:16:27	0.0542	0.0996	0.102667	0.116333	0.249973	0.354865	0.354865	0.0386788	0.0311775	0.000285907	0.000263321	1.08577	31.5096	21.6662	0	0
SHS019	14:21:27	0.0554	0.0986	0.102667	0.106767	0.239955	0.352962	0.352962	0.0534032	0.0179828	0.00058299	0.000192249	3.03247	31.5096	21.6662	0	0
SHS019	14:26:27	0.0552	0.0842	0.1028	0.103583	0.232598	0.351076	0.351076	0.0859993	0.0276174	0.00081249	0.000413655	1.96417	31.5096	21.6662	0	0
SHS019	14:31:27	0.0574	0.0784667	0.102833	0.101533	0.225946	0.349239	0.349239	0.0434784	0.0198475	0.00045852	0.000242422	1.89141	31.5096	21.6662	0	0
SHS019	14:36:27	0.0598	0.0756	0.102767	0.100067	0.222009	0.347488	0.347488	0.0303322	0.0160387	0.000367715	0.000140414	2.61879	31.5096	21.6662	0	0
SHS019	14:41:27	0.0858	0.0733333	0.1017	0.0996333	0.220714	0.345758	0.345758	0.030217	0.0168641	0.00019224	0.000161934	1.18715	31.5096	21.6662	0	0
SHS019	14:46:27	0.0594	0.0709333	0.100167	0.09795	0.220054	0.344012	0.344012	0.0236752	0.0146059	0.000206525	0.000117735	1.75415	31.5096	21.6662	0	0
SHS019	14:51:27	0.0582	0.0700667	0.0988667	0.0973167	0.218893	0.34227	0.34227	0.0285131	0.0139556	0.000198189	9.82591e-05	2.017	31.5096	21.6662	0	0
SHS019	14:56:27	0.0562	0.0689333	0.0974667	0.09675	0.21542	0.340506	0.340506	0.0227297	0.0135958	0.000191778	0.000107503	1.78393	31.5096	21.6662	0	0
SHS019	15:01:27	0.0482	0.0674	0.096	0.09615	0.215304	0.338727	0.338727	0.0265024	0.0160604	0.000337192	0.000172392	1.95596	31.5096	21.6662	0	0
SHS019	15:06:27	0.0462	0.0657333	0.0946667	0.0954	0.21542	0.33697	0.33697	0.0232049	0.0148383	0.000216977	0.000128602	1.6872	31.5096	21.6662	0	0
SHS019	15:11:27	0.056	0.0646	0.0938333	0.0956167	0.215473	0.335293	0.335293	0.0225441	0.0120691	0.000187085	6.63364e-05	2.82025	31.5096	21.6662	0	0
SHS019	15:16:27	0.054	0.0636	0.0880333	0.0951333	0.215464	0.333619	0.333619	0.0532743	0.025566	0.000413183	0.000202791	2.03748	31.5096	21.6662	0	0
SHS019	15:21:27	0.05	0.0554667	0.0806333	0.0944	0.215277	0.331852	0.331852	0.0420505	0.0172131	0.000441943	0.000124742	3.54286	31.5096	21.6662	0	0
SHS019	15:26:27	0.0222	0.0533333	0.0784	0.0940667	0.214938	0.330024	0.330024	0.0377358	0.0151109	0.000294603	0.000122238	2.41008	31.5096	21.6662	0	0
SHS019	15:31:27	0.0192	0.051	0.0753	0.0894167	0.21458	0.328211	0.328211	0.0702402	0.0390247	0.00072776	0.000681879	1.06729	31.5096	21.6662	0	0
SHS019	15:36:27	0.02	0.0486667	0.0736333	0.0881833	0.214268	0.326424	0.326424	0.0795838	0.0351469	0.000902494	0.000559256	1.61374	31.5096	21.6662	0	0
SHS019	15:41:27	0.0204	0.0463333	0.0652667	0.0871	0.213938	0.326477	0.324653	0.0785794	0.0443576	0.00137442	0.000860755	1.59676	31.5096	21.6662	0	0
SHS019	15:46:27	0.0194	0.0436667	0.0610667	0.0862167	0.213643	0.326541	0.322897	0.101146	0.0414983	0.00157904	0.000953811	1.65551	31.5096	21.6662	0	0
SHS019	15:51:27	0.019	0.0403333	0.0579667	0.0853167	0.213402	0.326599	0.32116	0.0803396	0.039073	0.00149115	0.000678391	2.19807	31.5096	21.6662	0	0
SHS019	15:56:27	0.0184	0.037	0.0551667	0.0843167	0.213196	0.326657	0.319443	0.0841908	0.0268234	0.000963028	0.000344448	2.79586	31.5096	21.6662	0	0
SHS019	16:01:27	0.0178	0.034	0.0524667	0.0831333	0.213	0.326709	0.31774	0.0417418	0.0214182	0.000622292	0.000201409	3.08969	31.5096	21.6662	0	0
SHS019	16:06:27	0.0186	0.0312	0.0506333	0.0798167	0.212071	0.326657	0.316056	0.0442456	0.0205769	0.00031934	0.000190141	1.67949	31.5096	21.6662	0	0
SHS019	16:11:27	0.0186	0.0288667	0.0489	0.0783833	0.210911	0.326616	0.314391	0.0618545	0.0198662	0.000448386	0.00015664	2.86253	31.5096	21.6662	0	0
SHS019	16:16:27	0.019	0.027	0.0472	0.07715	0.206437	0.326622	0.31275	0.0363703	0.0165292	0.000566701	0.000212188	2.67075	31.5096	21.6662	0	0
SHS019	16:21:27	0.0184	0.0250667	0.0454	0.07595	0.19792	0.326622	0.311122	0.0406905	0.0127684	0.000320975	7.1724e-05	4.47514	31.5096	21.6662	0	0
SHS019	16:26:27	0.0182	0.0224667	0.0435333	0.0747333	0.18525	0.326634	0.309511	0.0257644	0.013232	0.000417242	0.0001062	3.92883	31.5096	21.6662	0	0
SHS019	16:31:27	0.0184	0.0201333	0.0418667	0.0727167	0.171679	0.326657	0.307923	0.0299532	0.0142453	0.000437303	6.33756e-05	6.90018	31.5096	21.6662	0	0
SHS019	16:36:27	0.0184	0.019	0.0372333	0.0707333	0.159429	0.32668	0.306348	0.0346917	0.0172567	0.000428079	9.88845e-05	4.32908	31.5096	21.6662	0	0
SHS019	16:41:27	0.0182	0.0188	0.0360667	0.0697	0.153321	0.326698	0.304789	0.052753	0.0242062	0.000296186	0.000155547	1.90416	31.5096	21.6662	0	0
SHS019	16:46:27	0.018	0.0186	0.0348	0.0687333	0.153045	0.326715	0.303242	0.0458892	0.0198307	0.000310681	0.00023736	1.3089	31.5096	21.6662	0	0
SHS019	16:51:27	0.0196	0.0183333	0.0335	0.0680833	0.149223	0.326733	0.301711	0.0402593	0.0193485	0.000537012	0.0001048	5.12416	31.5096	21.6662	0	0
SHS019	16:56:27	0.0176	0.0181333	0.0322333	0.0675167	0.105964	0.326744	0.300197	0.0384984	0.0215436	0.000312026	0.000138524	2.2525	31.5096	21.6662	0	0
SHS019	17:01:27	0.0172	0.018	0.0308333	0.0668333	0.0926875	0.326727	0.298698	0.0390037	0.0189651	0.000390864	0.00014227	2.74734	31.5096	21.6662	0	0
SHS019	17:06:27	0.017	0.0178667	0.0291	0.0659333	0.0919554	0.326651	0.297216	0.0494341	0.0244583	0.000524832	0.000250445	2.0956	31.5096	21.6662	0	0
SHS019	17:11:27	0.017	0.0177333	0.0273667	0.0645333	0.091292	0.326605	0.295749	0.0676666	0.0229369	0.00103966	0.000195114	5.32847	31.5096	21.6662	0	0
SHS019	17:16:27	0.018	0.0177333	0.0258667	0.0630167	0.0906491	0.32307	0.294302	0.0490313	0.0274528	0.00110874	0.000372603	2.97566	31.5096	21.6662	0	0
SHS019	17:21:27	0.018	0.0177333	0.0244667	0.0616667	0.0900174	0.30418	0.29287	0.0508834	0.0196072	0.000699722	0.000214912	3.25585	31.5096	21.6662	0	0
SHS019	17:26:27	0.0182	0.0177333	0.0233	0.0603833	0.0893966	0.295744	0.291454	0.0713782	0.0280633	0.000889497	0.000370886	2.3983	31.5096	21.6662	0	0
SHS019	17:31:27	0.018	0.0176667	0.0223333	0.0591667	0.0887863	0.291326	0.290051	0.0351785	0.0145733	0.000407945	6.95699e-05	5.86381	31.5096	21.6662	0	0
SHS019	17:36:27	0.0184	0.0176667	0.0213667	0.0580167	0.0881864	0.288238	0.288663	0.0435461	0.021935	0.000331551	0.000227938	1.45457	31.5096	21.6662	0	0
SHS019	17:41:27	0.0178	0.0176	0.0200333	0.0569333	0.0875882	0.28561	0.287284	0.0445292	0.0196076	0.000420195	0.000142082	2.95741	31.5096	21.6662	0	0
SHS019	17:46:27	0.018	0.0175333	0.0188333	0.0534333	0.0870083	0.281407	0.285924	0.0300498	0.0174148	0.000351219	0.000105855	3.31793	31.5096	21.6662	0	0
SHS019	17:51:27	0.018	0.0175333	0.0182667	0.04945	0.0867083	0.267355	0.284578	0.036287	0.0172746	0.000409481	0.000128549	3.18541	31.5096	21.6662	0	0
SHS019	17:56:27	0.018	0.0175333	0.0181667	0.0482833	0.08645	0.25793	0.283245	0.0906381	0.025409	0.000721773	0.000276599	2.60946	31.5096	21.6662	0	0
SHS019	18:01:27	0.0174	0.0176	0.0181	0.0467	0.0862	0.253506	0.281925	0.0921428	0.0197161	0.000403896	0.000176836	2.28401	31.5096	21.6662	0	0
SHS019	18:06:27	0.0182	0.0176667	0.018	0.0458167	0.0859417	0.250727	0.280619	0.0739407	0.0255659	0.000770467	0.000372918	2.06605	31.5096	21.6662	0	0
SHS019	18:11:27	0.018	0.0177333	0.0179333	0.0416	0.0856917	0.247965	0.279325	0.0530262	0.0309543	0.000805703	0.000424654	1.89732	31.5096	21.6662	0	0
SHS019	18:16:27	0.018	0.0178	0.0179	0.0394833	0.0853333	0.245471	0.278044	0.0625388	0.033082	0.00113079	0.000544219	2.07782	31.5096	21.6662	0	0
SHS019	18:21:27	0.0184	0.0178667	0.0178667	0.0379167	0.0847167	0.239	0.276776	0.0527391	0.0348068	0.000903953	0.000472516	1.91306	31.5096	21.6662	0	0
SHS019	18:26:27	0.0184	0.0179333	0.0178333	0.0365	0.0838833	0.234878	0.275519	0.0710327	0.0323047	0.00159153	0.000444062	3.58403	31.5096	21.6662	0	0
SHS019	18:31:27	0.0184	0.0179333	0.0178333	0.03515	0.0831083	0.230547	0.274275	0.0400641	0.0198784	0.000555637	0.000124666	4.45701	31.5096	21.6662	0	0
SHS019	18:36:27	0.0184	0.0179333	0.0178333	0.0342333	0.0828083	0.226453	0.273043	0.0592219	0.0227698	0.000602633	0.000193555	3.1135	31.5096	21.6662	0	0
SHS019	18:41:27	0.0194	0.0180667	0.0179	0.0334	0.0825417	0.222198	0.271833	0.04308	0.0257474	0.000524435	0.000322091	1.62822	31.5096	21.6662	0	0
SHS019	18:46:27	0.021	0.0182667	0.0179667	0.0325833	0.0822917	0.21525	0.270638	0.0687714	0.0213445	0.000369685	0.000191501	1.93046	31.5096	21.6662	0	0
SHS019	18:51:27	0.0202	0.0184	0.0180333	0.0317167	0.0817167	0.209651	0.26945	0.0796969	0.044686	0.00190437	0.000691903	2.75237	31.5096	21.6662	0	0
SHS019	18:56:27	0.0196	0.0185333	0.0180667	0.0308	0.0807417	0.200657	0.268269	0.0839942	0.0308676	0.000917613	0.0003501	2.621	31.5096	21.6662	0	0
SHS019	19:01:27	0.0192	0.0186	0.0180667	0.0299667	0.0797917	0.191977	0.267099	0.0635589	0.039571	0.000610578	0.000610903	0.999468	31.5096	21.6662	0	0
SHS019	19:06:27	0.0174	0.0185333	0.0180333	0.0276333	0.0763333	0.184895	0.26593	0.0527458	0.0408727	0.00120683	0.000569466	2.11923	31.5096	21.6662	0	0
SHS019	19:11:27	0.0154	0.0183333	0.0179333	0.027	0.0746833	0.178593	0.264763	0.0534991	0.0422887	0.000977138	0.000637961	1.53166	31.5096	21.6662	0	0
SHS019	19:16:27	0.015	0.0181333	0.0178667	0.0263333	0.0713333	0.171959	0.263606	0.0581759	0.038232	0.000869818	0.000606814	1.43342	31.5096	21.6662	0	0
SHS019	19:21:27	0.0158	0.018	0.0178333	0.0256667	0.0662167	0.165203	0.262465	0.0465099	0.0246755	0.000900476	0.000187418	4.80464	31.5096	21.6662	0	0
SHS019	19:26:27	0.0152	0.0178	0.0177667	0.025	0.0642917	0.16018	0.26133	0.0489248	0.0344798	0.000772253	0.000428453	1.80242	31.5096	21.6662	0	0
SHS019	19:31:27	0.015	0.0176	0.0177	0.0242667	0.0629	0.155593	0.260205	0.065267	0.0382047	0.0011467	0.000502173	2.28348	31.5096	21.6662	0	0
SHS019	19:36:27	0.0148	0.0174	0.0176333	0.0233667	0.0617167	0.152715	0.259091	0.0545512	0.0438678	0.000903966	0.000768973	1.17555	31.5096	21.6662	0	0
SHS019	19:41:27	0.015	0.0172	0.0175667	0.0224667	0.06105	0.151558	0.257986	0.0777881	0.0405793	0.00149485	0.000935013	1.59875	31.5096	21.6662	0	0
SHS019	19:46:27	0.0148	0.0169333	0.0174333	0.02165	0.0598	0.150843	0.256887	0.0631978	0.0390036	0.000971453	0.000690928	1.40601	31.5096	21.6662	0	0
SHS019	19:51:27	0.0144	0.0166667	0.0173	0.0208833	0.0591	0.14982	0.255798	0.062932	0.043685	0.0011456	0.000687952	1.66523	31.5096	21.6662	0	0
SHS019	19:56:27	0.0144	0.0163333	0.0172	0.02025	0.0585	0.147337	0.254723	0.0568593	0.0399194	0.000950722	0.000569065	1.67067	31.5096	21.6662	0	0
SHS019	20:01:27	0.014	0.0158667	0.0170667	0.0197	0.057925	0.14707	0.253653	0.0681846	0.0408964	0.000940007	0.000704722	1.33387	31.5096	21.6662	0	0
SHS019	20:06:27	0.0144	0.0154667	0.0169333	0.01915	0.057275	0.146953	0.252593	0.0833906	0.0463233	0.00159087	0.000874466	1.81925	31.5096	21.6662	0	0
SHS019	20:11:27	0.014	0.0151333	0.0168333	0.0184333	0.057025	0.146738	0.251542	0.0633474	0.0384016	0.00173067	0.00108053	1.60169	31.5096	21.6662	0	0
SHS019	20:16:27	0.0142	0.0148667	0.0167333	0.0177833	0.0564583	0.146506	0.250504	0.0465424	0.0422491	0.000667016	0.000515289	1.29445	31.5096	21.6662	0	0
SHS019	20:21:27	0.014	0.0146667	0.0166	0.0174333	0.0559167	0.146262	0.249472	0.0517785	0.0409788	0.0006402	0.000567109	1.12888	31.5096	21.6662	0	0
SHS019	20:26:27	0.014	0.0146	0.0164667	0.0173167	0.0556917	0.146	0.248448	0.0607553	0.0381411	0.00116655	0.000649816	1.7952	31.5096	21.6662	0	0
SHS019	20:31:27	0.0142	0.0146	0.0163667	0.0172333	0.053325	0.145738	0.247437	0.0510773	0.0439227	0.000954499	0.000745985	1.27952	31.5096	21.6662	0	0
SHS019	20:36:27	0.014	0.0144667	0.0162333	0.0171167	0.05265	0.145494	0.246431	0.0583232	0.0437543	0.00131476	0.00087077	1.50988	31.5096	21.6662	0	0
SHS019	20:41:27	0.0138	0.0144	0.0161	0.0170167	0.0520583	0.145244	0.246444	0.0541324	0.0395954	0.00112932	0.000629149	1.795	31.5096	21.6662	0	0
SHS019	20:46:27	0.013	0.0142667	0.0159333	0.0169167	0.0515667	0.145017	0.246466	0.091329	0.0338767	0.00107427	0.000673134	1.59592	31.5096	21.6662	0	0
SHS019	20:51:27	0.0132	0.0141333	0.0157667	0.0168167	0.0510667	0.144826	0.246483	0.0844303	0.0572072	0.00133582	0.00108911	1.22652	31.5096	21.6662	0	0
SHS019	20:56:27	0.0136	0.0140667	0.0156333	0.0167333	0.050525	0.144663	0.246504	0.066564	0.0388118	0.0012513	0.00052976	2.36201	31.5096	21.6662	0	0
SHS019	21:01:27	0.014	0.0140667	0.0155	0.0166667	0.0499	0.144512	0.246526	0.0813825	0.0198429	0.000393956	0.000140924	2.79552	31.5096	21.6662	0	0
SHS019	21:06:27	0.0138	0.0140667	0.0153667	0.0166	0.0482083	0.143884	0.24647	0.0490464	0.0215091	0.000381354	0.000263308	1.44832	31.5096	21.6662	0	0
SHS019	21:11:27	0.0138	0.014	0.0151667	0.0165333	0.0474583	0.143105	0.246422	0.140774	0.0321042	0.00130575	0.000553466	2.35922	31.5096	21.6662	0	0
SHS019	21:16:27	0.0132	0.0139333	0.0149	0.0164333	0.0467917	0.140157	0.246401	0.043346	0.0214467	8.84127e-05	0.000182504	0.484443	31.5096	21.6662	0	0
SHS019	21:21:27	0.013	0.0138667	0.0146667	0.01635	0.04615	0.134581	0.246379	0.0250229	0.0208893	9.64401e-05	0.000176182	0.547389	31.5096	21.6662	0	0
SHS019	21:26:27	0.0136	0.0138667	0.0145	0.0162833	0.0455083	0.126308	0.246371	0.0454006	0.0376374	0.000350517	0.000637247	0.550049	31.5096	21.6662	0	0
SHS019	21:31:27	0.0134	0.0138	0.0143333	0.0162	0.0444583	0.117442	0.246366	0.0355008	0.0381271	0.000159605	0.000613916	0.259979	31.5096	21.6662	0	0
SHS019	21:36:27	0.0136	0.0137333	0.0142	0.0161167	0.043425	0.109436	0.246362	0.0329118	0.0275222	0.00018931	0.000413075	0.458294	31.5096	21.6662	0	0
SHS019	21:41:27	0.0136	0.0137333	0.0141667	0.01605	0.042875	0.105436	0.246358	0.0515797	0.0539578	0.0008491	0.00166419	0.510218	31.5096	21.6662	0	0
SHS019	21:46:27	0.014	0.0136667	0.0141333	0.016	0.0423667	0.105238	0.246358	0.12186	0.0902182	0.00834194	0.00569216	1.46551	31.5096	21.6662	0	0
SHS019	21:51:27	0.0136	0.0136667	0.0140667	0.01595	0.0420167	0.102733	0.246358	0.120369	0.073038	0.00248438	0.00374132	0.664038	31.5096	21.6662	0	0
SHS019	21:56:27	0.0138	0.0136667	0.0140333	0.0159	0.0417083	0.0745465	0.246353	0.123879	0.0527434	0.0033542	0.0017333	1.93515	31.5096	21.6662	0	0
SHS019	22:01:27	0.014	0.0137333	0.014	0.01585	0.0413417	0.0658837	0.246328	0.0698706	0.0574034	0.00265061	0.00195868	1.35326	31.5096	21.6662	0	0
SHS019	22:06:27	0.014	0.0138	0.0139667	0.0158	0.0408667	0.0653895	0.246259	0.0773846	0.0558246	0.00388351	0.00167227	2.3223	31.5096	21.6662	0	0
SHS019	22:11:27	0.014	0.0138	0.0139333	0.01575	0.0401417	0.0650925	0.246211	0.0809321	0.0581561	0.00368166	0.00200634	1.83501	31.5096	21.6662	0	0
SHS019	22:16:27	0.014	0.0138	0.0139333	0.0156833	0.03935	0.0647989	0.243573	0.0755277	0.0559515	0.00351616	0.0020918	1.68093	31.5096	21.6662	0	0
SHS019	22:21:27	0.014	0.0138	0.0139333	0.0156167	0.0386417	0.0645086	0.229552	0.0883974	0.0597451	0.00420253	0.00238758	1.76016	31.5096	21.6662	0	0
SHS019	22:26:27	0.0144	0.0138	0.0139	0.01555	0.0379667	0.0642216	0.22328	0.100359	0.0349831	0.0019117	0.000974107	1.96252	31.5096	21.6662	0	0
SHS019	22:31:27	0.015	0.0139333	0.0139333	0.0155	0.0373333	0.0639435	0.219991	0.106537	0.0414972	0.00182727	0.000936102	1.952	31.5096	21.6662	0	0
SHS019	22:36:27	0.015	0.0140667	0.0139667	0.01545	0.0367333	0.0636685	0.21769	0.0751164	0.0449904	0.00141941	0.00133857	1.06039	31.5096	21.6662	0	0
SHS019	22:41:27	0.015	0.0141333	0.014	0.0154167	0.036175	0.0633966	0.215733	0.0523206	0.0480561	0.000415868	0.00175765	0.236605	31.5096	21.6662	0	0
SHS019	22:46:27	0.015	0.0142	0.014	0.0153667	0.0344	0.0631278	0.212603	0.0572058	0.053264	0.00050701	0.00235299	0.215475	31.5096	21.6662	0	0
SHS019	22:51:27	0.015	0.0143333	0.0140333	0.0153167	0.0323833	0.0629111	0.202172	0.0582528	0.0497944	0.00070157	0.00190391	0.368489	31.5096	21.6662	0	0
SHS019	22:56:27	0.015	0.0144	0.0140667	0.0152667	0.031775	0.0627222	0.195172	0.0590285	0.0539766	0.000810449	0.00229514	0.353115	31.5096	21.6662	0	0
SHS019	23:01:27	0.015	0.0144667	0.0140667	0.0152167	0.0309583	0.0625389	0.191879	0.113579	0.0493251	0.000756263	0.00144293	0.524116	31.5096	21.6662	0	0
SHS019	23:06:27	0.015	0.0145333	0.0141	0.0151667	0.0304917	0.06235	0.189806	0.0775713	0.0358166	0.000538724	0.000893091	0.603213	31.5096	21.6662	0	0
SHS019	23:11:27	0.015	0.0146	0.0141333	0.0151167	0.0283583	0.0621667	0.187746	0.107264	0.049607	0.000951978	0.0020414	0.466336	31.5096	21.6662	0	0
SHS019	23:16:27	0.015	0.0146667	0.0142	0.0150667	0.027275	0.0619111	0.185884	0.0548827	0.0511495	0.000559929	0.00191994	0.291639	31.5096	21.6662	0	0
SHS019	23:21:27	0.015	0.0147333	0.0142667	0.0150167	0.0264667	0.0614833	0.181073	0.0614062	0.0595116	0.000814219	0.00264083	0.308319	31.5096	21.6662	0	0
SHS019	23:26:27	0.015	0.0148	0.0143	0.0149667	0.0257333	0.0609111	0.178004	0.0586167	0.0559593	0.000951741	0.00212783	0.447282	31.5096	21.6662	0	0
SHS019	23:31:27	0.0146	0.0148	0.0143	0.0149	0.025025	0.0603722	0.174776	0.0637125	0.0593449	0.0010469	0.00255411	0.409888	31.5096	21.6662	0	0
SHS019	23:36:27	0.0142	0.0148	0.0143	0.0148333	0.0245333	0.06015	0.171724	0.0610656	0.0561073	0.00123061	0.00219506	0.560627	31.5096	21.6662	0	0
SHS019	23:41:27	0.0144	0.0148	0.0143	0.0147333	0.0240667	0.0599389	0.168543	0.0597741	0.0533731	0.0012131	0.0019374	0.626148	31.5096	21.6662	0	0
SHS019	23:46:27	0.0142	0.0148	0.0143667	0.0146333	0.0236083	0.0597389	0.163366	0.0620535	0.0555327	0.00128559	0.00203878	0.630568	31.5096	21.6662	0	0
SHS019	23:51:27	0.0148	0.0147333	0.0144	0.0145333	0.023125	0.0593222	0.15919	0.0649411	0.0602318	0.00133603	0.00258832	0.516177	31.5096	21.6662	0	0
SHS019	23:56:27	0.0146	0.0147333	0.0144333	0.0144667	0.0226333	0.05865	0.152504	0.0607249	0.0577502	0.00112364	0.00233406	0.48141	31.5096	21.6662	0	0
SHS019	.	.	.	.	.	.	.	.	0.0578844	0.0559381	0.000838542	0.00223282	0.375553	31.5096	21.6662	0	0
SHS019	.	.	.	.	.	.	.	.	0.0585161	0.0515318	0.00136681	0.00172385	0.792882	31.5096	21.6662	0	0
SHS019	.	.	.	.	.	.	.	.	0.105145	0.0496781	0.00198224	0.00157795	1.25621	31.5096	21.6662	0	0
SHS019	.	.	.	.	.	.	.	.	0.0741624	0.0219225	0.000290905	0.000310555	0.936726	31.5096	21.6662	0	0
SHS019	.	.	.	.	.	.	.	.	0.0518679	0.0193177	0.000442965	0.000191348	2.31497	31.5096	21.6662	0	0
SHS019	.	.	.	.	.	.	.	.	0.0827925	0.0287443	0.000672762	0.000401583	1.67528	31.5096	21.6662	0	0
SHS019	.	.	.	.	.	.	.	.	0.0347061	0.0272564	0.000459427	0.000446714	1.02846	31.5096	21.6662	0	0
SHS019	.	.	.	.	.	.	.	.	0.033576	0.0272165	0.000421777	0.00039156	1.07717	31.5096	21.6662	0	0
SHS019	.	.	.	.	.	.	.	.	0.0443388	0.0252226	0.000522747	0.000321035	1.62832	31.5096	21.6662	0	0
SHS019	.	.	.	.	.	.	.	.	0.0301229	0.024353	0.000248813	0.000313655	0.79327	31.5096	21.6662	0	0
SHS019	.	.	.	.	.	.	.	.	0.0446299	0.0259021	0.000686386	0.000338678	2.02666	31.5096	21.6662	0	0
SHS019	.	.	.	.	.	.	.	.	0.0346186	0.0280027	0.00053437	0.000365876	1.46052	31.5096	21.6662	0	0
SHS019	.	.	.	.	.	.	.	.	0.0920744	0.0300913	0.000900776	0.00045581	1.97621	31.5096	21.6662	0	0
SHS019	.	.	.	.	.	.	.	.	0.05707	0.0348591	0.00105613	0.000834626	1.26539	31.5096	21.6662	0	0
SHS019	.	.	.	.	.	.	.	.	0.0511391	0.0376177	0.00110142	0.000922988	1.19332	31.5096	21.6662	0	0
SHS019	.	.	.	.	.	.	.	.	0.0524016	0.0398594	0.00101878	0.000995944	1.02293	31.5096	21.6662	0	0
SHS019	.	.	.	.	.	.	.	.	0.056617	0.0370648	0.00166784	0.000729185	2.28727	31.5096	21.6662	0	0
SHS019	.	.	.	.	.	.	.	.	0.0723007	0.0454694	0.00280155	0.00110492	2.53552	31.5096	21.6662	0	0
SHS019	.	.	.	.	.	.	.	.	0.120391	0.0283348	0.00107672	0.000331103	3.25192	31.5096	21.6662	0	0
SHS019	.	.	.	.	.	.	.	.	0.111678	0.041023	0.00272851	0.000978261	2.78914	31.5096	21.6662	0	0
SHS019	.	.	.	.	.	.	.	.	0.0586015	0.0453462	0.00189115	0.00122731	1.54089	31.5096	21.6662	0	0
SHS019	.	.	.	.	.	.	.	.	0.0611872	0.0446283	0.0021954	0.000997991	2.19982	31.5096	21.6662	0	0
SHS019	.	.	.	.	.	.	.	.	0.0595288	0.0421223	0.00184021	0.000871015	2.11272	31.5096	21.6662	0	0
SHS019	.	.	.	.	.	.	.	.	0.111721	0.050486	0.00665331	0.00162942	4.08324	31.5096	21.6662	0	0
SHS019	.	.	.	.	.	.	.	.	0.0568834	0.0361981	0.00151093	0.000704528	2.1446	31.5096	21.6662	0	0
SHS019	.	.	.	.	.	.	.	.	0.0460571	0.030684	0.00127646	0.000476744	2.67745	31.5096	21.6662	0	0
SHS019	.	.	.	.	.	.	.	.	0.130531	0.0374004	0.00294595	0.00142921	2.06124	31.5096	21.6662	0	0
SHS019	.	.	.	.	.	.	.	.	0.133978	0.0443105	0.00325967	0.00182595	1.78519	31.5096	21.6662	0	0
SHS019	.	.	.	.	.	.	.	.	0.101443	0.0362974	0.00294998	0.00123297	2.39258	31.5096	21.6662	0	0
[truncated: 2,842 more rows]
